# Supplementary material for: Multi-Omics Analysis of the Microbiome and Metabolome Reveals the Relationship Between the Gut Microbiota and Wooden Breast Myopathy in Broilers
Source: Front Vet Sci. 2022 Jun 23;9:922516. doi: 10.3389/fvets.2022.922516 (PMC9260154; doi:10.3389/fvets.2022.922516)
Supplement: Supplementary file 1 [file Table_1.XLSX]

## Sheet: Table S1
Supplement Table S1, Wooden breast myopathy affect relative abundance (%) of the predominant microbiota at the phylum level
	Firmicutes	Bacteroidetes	Proteobacteria	Tenericutes	Verrucomicrobia	Actinobacteria	Cyanobacteria	Lentisphaerae	Fusobacteria	Spirochaetes	Others
NORM	87.818	7.00767	3.37751	0.623161	0.340051	0.050844	0.024895	0.002859	0.001556	0.000461	0.753003
MILD	88.245	8.88875	0.925059	0.686901	0.333745	0.052287	0.021974	0.001999	0.001052	0.001696	0.841565
SEV	88.1228	8.85112	1.05397	0.488084	0.563025	0.078646	0.030192	0.003629	0.001909	0	0.806656

## Sheet: Table S2
Correlations between gut microbes and digesta metabolites
Microbes	Metabolites	correlation coefficient	P-value
Lactobacillus_agilis	5-Methoxyindoleacetate	0.747551	6.8e-12
Faecalibacterium_prausnitzii	Gluconic,acid	0.714607	1.43e-10
Faecalibacterium_prausnitzii	Pyridoxamine	0.708546	2.4e-10
Lactobacillus_zeae	L-Homophenylalanine	0.704587	3.33e-10
Lactobacillus_zeae	Nootkatone	0.695471	6.97e-10
Lactobacillus_zeae	Hydroxyzine	0.654328	1.43e-08
Faecalibacterium_prausnitzii	Deoxyuridine	0.648149	2.16e-08
Faecalibacterium_prausnitzii	Lacto-N-biose,I	0.64789	2.2e-08
Faecalibacterium_prausnitzii	N-Acetylneuraminic,acid	0.621625	1.15e-07
Faecalibacterium_prausnitzii	Saccharopine	0.612802	1.95e-07
Lactobacillus_zeae	Tetrahydrodipicolinate	0.596454	4.93e-07
Lactobacillus_zeae	20alpha-Hydroxycholesterol	0.582001	1.07e-06
Subdoligranulum_variabile	Purine	0.573287	1.69e-06
Lactobacillus_zeae	Pirbuterol	0.572319	1.77e-06
Lactobacillus_agilis	D-4-Hydroxy-2-oxoglutarate	0.571106	1.89e-06
Lactobacillus_agilis	5-Hydroxymethyluracil	0.564643	2.61e-06
Faecalibacterium_prausnitzii	(5-L-Glutamyl)-L-glutamate	0.560422	3.22e-06
Lactobacillus_zeae	Pyrrole-2-carboxylic,acid	0.559754	3.32e-06
Lactobacillus_zeae	Sotalol	0.551881	4.86e-06
Lactobacillus_zeae	Dethiobiotin	0.548234	5.78e-06
Lactobacillus_zeae	Phendimetrazine	0.546457	6.28e-06
Lactobacillus_zeae	7-Dehydrocholesterol	0.537352	9.56e-06
Faecalibacterium_prausnitzii	Pirbuterol	0.529688	1.35e-05
Lactobacillus_zeae	13-OxoODE	0.52604	1.58e-05
Lactobacillus_zeae	Dodecanedioic,acid	0.524993	1.66e-05
Lactobacillus_zeae	Cycloheximide	0.519499	2.11e-05
Lactobacillus_zeae	Homocitrulline	0.510658	3.06e-05
Lactobacillus_zeae	Dehydroepiandrosterone	0.509128	3.27e-05
Subdoligranulum_variabile	Hypoxanthine	0.508913	3.29e-05
Faecalibacterium_prausnitzii	L-Serine	0.507917	3.43e-05
Streptococcus_alactolyticus	Nootkatone	0.505876	3.74e-05
Lactobacillus_zeae	Prednisone	0.502334	4.32e-05
Subdoligranulum_variabile	Abscisic,aldehyde	0.497865	5.18e-05
Lactobacillus_zeae	(24R,24(1)R)-Fucosterol,epoxide	0.4953	5.74e-05
Lactobacillus_zeae	Guanidoacetic,acid	0.489776	7.13e-05
Lactobacillus_zeae	Beta-Tyrosine	0.487554	7.78e-05
Lactobacillus_zeae	CMP	0.484292	8.83e-05
Clostridium_spiroforme	6-Ketoprostaglandin,E1	0.475682	0.000122479
Subdoligranulum_variabile	Clavulanate	0.474664	0.000127236
Lactobacillus_zeae	1H-Indole-3-acetamide	0.463056	0.000194895
Clostridium_spiroforme	2-Biphenylol	0.458389	0.000230362
Lactobacillus_zeae	4-Oxoglutaramate	0.45831	0.000231014
Lactobacillus_zeae	DHHA	0.454386	0.000265387
Lactobacillus_zeae	Creatinine	0.453262	0.00027605
Enterococcus_cecorum	Aflatoxin,G2	0.450569	0.000303228
Lactobacillus_zeae	Phenol	0.449195	0.000318019
Enterococcus_cecorum	N2-Succinyl-L-ornithine	0.447429	0.00033799
Lactobacillus_zeae	Antiarol	0.44152	0.000413404
Lactobacillus_agilis	Enterolactone	0.441316	0.000416256
Lactobacillus_zeae	Indolelactic,acid	0.436659	0.000486569
Enterococcus_cecorum	4-Quinolinecarboxylic,acid	0.43465	0.0005201
Lactobacillus_zeae	4-(Dimethylamino)azobenzene	0.434451	0.000523542
Subdoligranulum_variabile	Caproic,acid	0.433069	0.000547955
Subdoligranulum_variabile	L-Alanyl-gamma-D-glutamyl-L-lysine	0.431708	0.000573012
Faecalibacterium_prausnitzii	Putrescine	0.423031	0.000758651
Lactobacillus_zeae	3-Dehydrosphinganine	0.413066	0.00103771
Lactobacillus_zeae	Dodecanoic,acid	0.408192	0.00120536
Subdoligranulum_variabile	Ribitol	0.406724	0.00126044
Lactobacillus_zeae	Deoxyinosine	0.405889	0.00129274
Faecalibacterium_prausnitzii	L-Glutamine	0.404815	0.00133541
Lactobacillus_zeae	Oleic,acid	0.401249	0.00148628
Clostridium_spiroforme	Adipate,semialdehyde	0.397578	0.00165744
Subdoligranulum_variabile	Undecanoic,acid	0.396501	0.00171088
Faecalibacterium_prausnitzii	Uracil	0.395988	0.00173685
Faecalibacterium_prausnitzii	L-Gulonolactone	0.392181	0.00194113
Faecalibacterium_prausnitzii	3,3,45-Tetrahydroxystilbene	0.389367	0.00210563
Lactobacillus_zeae	Sphingosine	0.387042	0.0022508
Faecalibacterium_prausnitzii	Morpholine	0.385346	0.00236226
Enterococcus_cecorum	Prostaglandin,F3a	0.385272	0.00236726
Subdoligranulum_variabile	4-Methylbenzaldehyde	0.385033	0.0023834
Faecalibacterium_prausnitzii	gamma-Glutamylalanine	0.384237	0.00243779
Faecalibacterium_prausnitzii	(2E)-Decenoyl-ACP	0.381316	0.00264716
Streptococcus_alactolyticus	Dihydrouracil	0.381033	0.00266823
Faecalibacterium_prausnitzii	L-Lysine	0.38092	0.00267673
Lactobacillus_zeae	Sphinganine	0.380184	0.00273248
Lactobacillus_zeae	Ketoleucine	0.3801	0.00273892
Enterococcus_cecorum	Probucol	0.377838	0.00291719
Subdoligranulum_variabile	Tryptophanol	0.376724	0.00300867
Lactobacillus_zeae	3-Ketosphingosine	0.376482	0.00302891
Lactobacillus_zeae	6-Deoxy-L-galactose	0.3755	0.00311218
Lactobacillus_zeae	4-Hydroxybenzoic,acid	0.373441	0.00329337
Lactobacillus_zeae	Dihydrocapsaicin	0.369563	0.00366022
Clostridium_spiroforme	Phosphohydroxypyruvic,acid	0.367983	0.00381986
Clostridium_spiroforme	Equol	0.367961	0.00382209
Clostridium_spiroforme	4-Hydroxy-3-methoxy-benzaldehyde	0.362714	0.00439728
Subdoligranulum_variabile	7-Dehydrodesmosterol	0.361667	0.00452086
Lactobacillus_zeae	17a-Estradiol	0.359305	0.00481075
Lactobacillus_zeae	D-Lyxose	0.35724	0.0050776
Streptococcus_alactolyticus	(24R,24(1)R)-Fucosterol,epoxide	0.356484	0.00517853
Streptococcus_alactolyticus	6-Deoxy-L-galactose	0.353876	0.00554025
Subdoligranulum_variabile	Loperamide	0.352789	0.00569734
Lactobacillus_zeae	N-Acetylglutamic,acid	0.350385	0.00605897
Faecalibacterium_prausnitzii	N1,N8-Bis(4-coumaroyl)spermidine	0.347853	0.00646144
Subdoligranulum_variabile	5-Guanidino-3-methyl-2-oxopentanoate	0.347099	0.00658569
Enterococcus_cecorum	Phenylpropanolamine	0.344184	0.00708611
Lactobacillus_zeae	(R)-2-O-Sulfolactate	0.343315	0.0072416
Lactobacillus_zeae	(R)-Coclaurine	0.342846	0.00732677
Lactobacillus_zeae	N,N-Dimethylsphingosine	0.342467	0.00739622
Enterococcus_cecorum	Asiatic,acid	0.341406	0.00759372
Lactobacillus_zeae	Prostaglandin,E1	0.340468	0.00777214
Enterococcus_cecorum	Tubocurarine	0.340231	0.00781773
Lactobacillus_zeae	epsilon-(gamma-L-Glutamyl)-L-lysine	0.339367	0.00798624
Subdoligranulum_variabile	1,3-Dihydro-(2H)-indol-2-one	0.337399	0.0083817
Lactobacillus_zeae	4-Hydroxycinnamoylagmatine	0.335376	0.0088058
Subdoligranulum_variabile	D-Alanyl-D-serine	0.333809	0.00914703
Lactobacillus_agilis	N-Acetyl-L-aspartic,acid	0.333598	0.00919395
Lactobacillus_zeae	Methyloxaloacetate	0.332079	0.00953713
Clostridium_spiroforme	D-Alanyl-D-serine	0.330257	0.00996341
Lactobacillus_zeae	Citraconic,acid	0.329501	0.0101451
Faecalibacterium_prausnitzii	Taraxerol	0.329185	0.010222
Lactobacillus_zeae	Enterolactone	0.328884	0.0102954
Streptococcus_alactolyticus	Nordiazepam	0.328851	0.0103035
Faecalibacterium_prausnitzii	2-Keto-6-acetamidocaproate	0.328019	0.0105095
Lactobacillus_zeae	13-L-Hydroperoxylinoleic,acid	0.326584	0.0108734
Streptococcus_alactolyticus	Dehydroepiandrosterone	0.326463	0.0109046
Lactobacillus_agilis	5-Methylcytosine	0.325907	0.0110487
Clostridium_spiroforme	Isoalantolactone	0.324278	0.0114807
Faecalibacterium_prausnitzii	1,1-Dimethylbiguanide	0.324211	0.0114987
Lactobacillus_zeae	Cortexolone	0.32243	0.0119883
Lactobacillus_zeae	Enalapril	0.321671	0.0122023
Enterococcus_cecorum	Quinestrol	0.32162	0.0122168
Enterococcus_cecorum	Ribitol	0.32079	0.012455
Lactobacillus_zeae	Oleoylethanolamide	0.320437	0.0125574
Subdoligranulum_variabile	2-Arachidonoylglycerol	0.319648	0.0127889
Subdoligranulum_variabile	p-Hydroxyphenylacetic,acid	0.319213	0.0129184
Lactobacillus_zeae	Sorbitol	0.319162	0.0129334
Streptococcus_alactolyticus	(2R,3R)-3-Methylglutamyl-5-semialdehyde-N6-lysine	0.31244	0.0150813
Faecalibacterium_prausnitzii	Losartan	0.311483	0.0154104
Lactobacillus_agilis	Pterin	0.310265	0.0158387
Enterococcus_cecorum	Pyrimethamine	0.309721	0.0160332
Subdoligranulum_variabile	Citrulline	0.309319	0.0161781
Subdoligranulum_variabile	Docosahexaenoic,acid	0.308367	0.016526
Subdoligranulum_variabile	Galactitol	0.307939	0.0166844
Streptococcus_alactolyticus	Hydroxypropionic,acid	0.307871	0.0167097
Subdoligranulum_variabile	3-Methylxanthine	0.306547	0.0172088
Subdoligranulum_variabile	Subaphylline	0.305324	0.0176812
Streptococcus_alactolyticus	17a-Estradiol	0.305115	0.0177628
Lactobacillus_zeae	L-2-Hydroxyglutaric,acid	0.303515	0.0184001
Enterococcus_cecorum	4-Hydroxy-2-quinolone	0.302433	0.0188418
Lactobacillus_zeae	Caprylic,acid	0.300943	0.019465
Lactobacillus_zeae	Alpha-dimorphecolic,acid	0.298958	0.0203223
Subdoligranulum_variabile	2-Oxo-1,2-dihydroquinoline-4-carboxylate	0.298177	0.0206679
Faecalibacterium_prausnitzii	Enalapril	0.297741	0.0208634
Lactobacillus_zeae	Squalene	0.296695	0.0213384
Faecalibacterium_prausnitzii	(24R,24(1)R)-Fucosterol,epoxide	0.296498	0.021429
Clostridium_spiroforme	Tryptophanol	0.295758	0.0217715
Subdoligranulum_variabile	2-Hydroxycinnamic,acid	0.294993	0.0221307
Streptococcus_alactolyticus	Homogentisic,acid	0.29455	0.0223409
Streptococcus_alactolyticus	3-Dehydrosphinganine	0.293347	0.0229208
Streptococcus_alactolyticus	Deoxyinosine	0.29274	0.0232181
Lactobacillus_zeae	N(omega)-Nitro-L-arginine,methyl,ester	0.292196	0.0234872
Faecalibacterium_prausnitzii	2-Ketobutyric,acid	0.292079	0.0235455
Subdoligranulum_variabile	N-Formyl-L-methionine	0.29185	0.0236597
Lactobacillus_zeae	(5-L-Glutamyl)-L-glutamate	0.291152	0.0240112
Lactobacillus_zeae	Hydroquinone	0.29085	0.0241646
Streptococcus_alactolyticus	13-L-Hydroperoxylinoleic,acid	0.29082	0.0241799
Subdoligranulum_variabile	N-Acetyl-a-neuraminic,acid	0.290618	0.0242827
Lactobacillus_zeae	O-Acetyl-L-homoserine	0.290612	0.024286
Streptococcus_alactolyticus	Citraconic,acid	0.289156	0.0250404
Lactobacillus_zeae	L-Methionine,S-oxide	0.289125	0.0250566
Lactobacillus_zeae	Harmaline	0.288142	0.0255775
Streptococcus_alactolyticus	Xanthurenic,acid	0.286842	0.02628
Clostridium_spiroforme	7-Dehydrodesmosterol	0.286679	0.026369
Clostridium_spiroforme	Morpholine	0.285319	0.0271235
Streptococcus_alactolyticus	1H-Indole-3-acetamide	0.284519	0.0275759
Enterococcus_cecorum	N-Acetylglutamic,acid	0.2843	0.0277005
Faecalibacterium_prausnitzii	16alpha-Hydroxyestrone	0.284095	0.0278179
Lactobacillus_zeae	Acetylcholine	0.283033	0.0284323
Lactobacillus_zeae	1-Methyladenosine	0.280451	0.0299742
Lactobacillus_zeae	3,4-Dihydroxybenzeneacetic,acid	0.28008	0.0302016
Faecalibacterium_prausnitzii	epsilon-(gamma-L-Glutamyl)-L-lysine	0.280032	0.0302312
Lactobacillus_zeae	(S)-Methylmalonic,acid,semialdehyde	0.277736	0.0316708
Streptococcus_alactolyticus	Dethiobiotin	0.276416	0.0325237
Subdoligranulum_variabile	Propazine	0.276256	0.0326283
Clostridium_spiroforme	Isonicotinic,acid	0.27585	0.0328951
Lactobacillus_zeae	5-Methylcytosine	0.27525	0.033293
Faecalibacterium_prausnitzii	p-Anisic,acid	0.274241	0.033971
Lactobacillus_agilis	trans-Cinnamate	0.27361	0.0344009
Subdoligranulum_variabile	Styrene,Oxide	0.272967	0.0348438
Lactobacillus_zeae	2-Pyrocatechuic,acid	0.272943	0.0348606
Subdoligranulum_variabile	Acetylcholine,chloride	0.271025	0.0362095
Clostridium_spiroforme	beta-Alanine	0.270748	0.0364076
Clostridium_spiroforme	3-Epiecdysone	0.27018	0.0368176
Subdoligranulum_variabile	L-Pyrrolysine	0.269642	0.037209
Clostridium_spiroforme	Quinestrol	0.26846	0.0380813
Clostridium_spiroforme	Thymine	0.267995	0.0384289
Subdoligranulum_variabile	Maleic,acid,homopolymer	0.265974	0.0399716
Faecalibacterium_prausnitzii	Oxoglutaric,acid	0.265806	0.0401021
Lactobacillus_zeae	D-Glucuronic,acid	0.265461	0.0403709
Subdoligranulum_variabile	1,2-Bis(4-hydroxy-3-methoxyphenyl)ethylene	0.265326	0.0404763
Enterococcus_cecorum	Thiopental	0.263994	0.0415312
Lactobacillus_agilis	Aminoglutethimide	0.263888	0.0416163
Lactobacillus_agilis	Dimethylsulfonioacetate	0.262315	0.0428935
Clostridium_spiroforme	1,2,3-Trihydroxybenzene	0.261383	0.0436653
Lactobacillus_zeae	Cholesterol	0.258769	0.0458905
Subdoligranulum_variabile	Pyridoxamine,5-phosphate	0.25862	0.0460207
Faecalibacterium_prausnitzii	12-KETE	0.257462	0.0470383
Faecalibacterium_prausnitzii	3-Dehydroshikimate	0.256976	0.0474708
Lactobacillus_zeae	Erucic,acid	0.256902	0.0475362
Streptococcus_alactolyticus	5-Methylcytosine	0.256194	0.0481729
Lactobacillus_zeae	Losartan	0.255954	0.0483904
Streptococcus_alactolyticus	20alpha-Hydroxycholesterol	0.25513	0.049143
Subdoligranulum_variabile	Perillic,acid	0.254869	0.0493834
Subdoligranulum_variabile	beta-Alanyl-L-lysine	0.25393	0.0502561
Enterococcus_cecorum	3-Indoleacetonitrile	0.253659	0.05051
Streptococcus_alactolyticus	Sotalol	0.252653	0.0514633
Streptococcus_alactolyticus	Alpha-dimorphecolic,acid	0.251242	0.0528242
Lactobacillus_agilis	p-Anisaldehyde	0.250454	0.0535962
Lactobacillus_agilis	cis-9,10-Epoxystearic,acid	0.249714	0.0543304
Streptococcus_alactolyticus	Cortexolone	0.249069	0.0549766
Lactobacillus_agilis	Salicylic,acid	0.24889	0.0551578
Subdoligranulum_variabile	Geranylgeraniol	0.248665	0.0553854
Streptococcus_alactolyticus	Sphinganine	0.248527	0.055525
Lactobacillus_zeae	Nitrendipine	0.247959	0.0561039
Enterococcus_cecorum	2,3-Dinor-8-iso,prostaglandin,F2alpha	0.247213	0.0568723
Subdoligranulum_variabile	3-Methyladenine	0.247092	0.0569968
Lactobacillus_zeae	Uric,acid	0.246561	0.0575498
Enterococcus_cecorum	5-Dehydroavenasterol	0.246485	0.0576293
Enterococcus_cecorum	Isonicotinic,acid	0.246185	0.0579435
Faecalibacterium_prausnitzii	L-Threonine	0.245251	0.0589324
Streptococcus_alactolyticus	Dihydrocapsaicin	0.245005	0.0591948
Enterococcus_cecorum	4-Hydroxycinnamoylmethane	0.244971	0.0592309
Lactobacillus_zeae	2-Keto-6-acetamidocaproate	0.244931	0.0592734
Subdoligranulum_variabile	(S)-2-Phenyloxirane	0.244088	0.0601812
Faecalibacterium_prausnitzii	L-Kynurenine	0.243945	0.0603368
Subdoligranulum_variabile	L-2,4-diaminobutyric,acid	0.243592	0.0607203
Enterococcus_cecorum	Phenylpyruvic,acid	0.24347	0.0608538
Faecalibacterium_prausnitzii	1-Methyladenosine	0.243204	0.0611459
Streptococcus_alactolyticus	7-Dehydrocholesterol	0.242567	0.0618476
Enterococcus_cecorum	2-Arachidonoylglycerol	0.2419	0.0625904
Streptococcus_alactolyticus	N-Acetylornithine	0.238889	0.0660302
Lactobacillus_zeae	N1,N8-Bis(4-coumaroyl)spermidine	0.238659	0.0662999
Lactobacillus_zeae	Geranylgeraniol	0.238508	0.0664769
Clostridium_spiroforme	Eugenol	0.237554	0.0676045
Faecalibacterium_prausnitzii	Piperidine	0.237076	0.0681753
Lactobacillus_zeae	11b-PGF2a	0.236786	0.0685226
Faecalibacterium_prausnitzii	2-Pyrocatechuic,acid	0.235657	0.0698915
Streptococcus_alactolyticus	Anabasine	0.235443	0.0701527
Streptococcus_alactolyticus	Pyrrole-2-carboxylic,acid	0.235284	0.0703483
Clostridium_spiroforme	alpha-Tocopherol	0.234851	0.0708819
Lactobacillus_agilis	Glycyl-glycine	0.23477	0.0709823
Clostridium_spiroforme	p-Hydroxyphenylacetic,acid	0.234421	0.0714145
Lactobacillus_zeae	Riboflavin	0.23351	0.0725537
Subdoligranulum_variabile	Nalpha-Methylhistidine	0.233497	0.0725699
Subdoligranulum_variabile	2-Aminophenol	0.233036	0.0731526
Faecalibacterium_prausnitzii	Phenylacetaldehyde	0.232851	0.0733872
Lactobacillus_zeae	Dulcin	0.232624	0.0736762
Faecalibacterium_prausnitzii	Aspartame	0.232362	0.074011
Streptococcus_alactolyticus	4-Hydroxycinnamoylagmatine	0.23087	0.0759383
Streptococcus_alactolyticus	Sphingosine	0.230726	0.0761263
Clostridium_spiroforme	2,4-Dihydroxyacetophenone	0.229502	0.0777415
Clostridium_spiroforme	14,15-DiHETrE	0.228782	0.0787037
Faecalibacterium_prausnitzii	Thymine	0.228605	0.078941
Clostridium_spiroforme	Abscisic,aldehyde	0.22842	0.0791906
Subdoligranulum_variabile	Eugenol	0.228294	0.0793613
Faecalibacterium_prausnitzii	4-Phenylbutyrate	0.228038	0.0797072
Subdoligranulum_variabile	3-Butynoate	0.227535	0.0803916
Lactobacillus_zeae	4-Phenylbutyrate	0.226982	0.0811505
Streptococcus_alactolyticus	Coniferin	0.226348	0.0820263
Faecalibacterium_prausnitzii	Formoterol	0.2262	0.0822311
Enterococcus_cecorum	Androsterone	0.225524	0.0831757
Lactobacillus_zeae	5-Aminopentanal	0.224644	0.084417
Clostridium_spiroforme	2,3-Dinor-8-iso,prostaglandin,F2alpha	0.224247	0.0849818
Faecalibacterium_prausnitzii	Alpha-Tocotrienol	0.223973	0.0853733
Streptococcus_alactolyticus	Squalene	0.222778	0.0870984
Streptococcus_alactolyticus	4-Phenylbutyrate	0.222217	0.0879178
Lactobacillus_zeae	S-Adenosylmethionine	0.221969	0.0882824
Faecalibacterium_prausnitzii	Nonadecanoic,acid	0.220744	0.0900971
Enterococcus_cecorum	12-Hydroxydodecanoic,acid	0.220483	0.0904875
Faecalibacterium_prausnitzii	Quinolinic,acid	0.220094	0.091073
Clostridium_spiroforme	2,6-Dinitrotoluene	0.219547	0.0918995
Subdoligranulum_variabile	L-Fucose	0.218624	0.0933079
Clostridium_spiroforme	11b-PGF2a	0.218533	0.0934476
Faecalibacterium_prausnitzii	Homogentisic,acid	0.21852	0.0934679
Streptococcus_alactolyticus	Oleoylethanolamide	0.216429	0.0967261
Faecalibacterium_prausnitzii	Isoeugenol	0.216069	0.0972957
Subdoligranulum_variabile	Fumaric,acid	0.216056	0.0973161
Streptococcus_alactolyticus	Pterin	0.215929	0.0975186
Clostridium_spiroforme	Creatinine	0.215049	0.0989245
Enterococcus_cecorum	Di-n-octyl,phthalate	0.214543	0.0997407
Subdoligranulum_variabile	L-Threonine	0.214016	0.100595
Faecalibacterium_prausnitzii	Gentisate,aldehyde	0.213525	0.101398
Streptococcus_alactolyticus	Beta-Tyrosine	0.213449	0.101522
Lactobacillus_zeae	Biotin	0.212905	0.102417
Subdoligranulum_variabile	L-Histidinol	0.212486	0.103111
Enterococcus_cecorum	2-Hydroxycinnamic,acid	0.212453	0.103165
Clostridium_spiroforme	Uridine	0.212181	0.103617
Lactobacillus_zeae	Isoeugenol	0.212168	0.103639
Lactobacillus_zeae	Putrescine	0.212077	0.103791
Faecalibacterium_prausnitzii	Pyrimidodiazepine	0.211795	0.104262
Faecalibacterium_prausnitzii	Isocitric,acid	0.21156	0.104655
Subdoligranulum_variabile	Carbamoyl,phosphate	0.210778	0.105975
Faecalibacterium_prausnitzii	Gluconolactone	0.210215	0.106932
Enterococcus_cecorum	(10S)-Juvenile,hormone,III,diol	0.209856	0.107546
Faecalibacterium_prausnitzii	D-Gulono-1,4-lactone	0.209829	0.107594
Clostridium_spiroforme	Succinic,acid,semialdehyde	0.209314	0.108479
Subdoligranulum_variabile	9,10-Dihydroxystearate	0.209166	0.108735
Lactobacillus_zeae	Quinestrol	0.208723	0.109503
Lactobacillus_zeae	3,4-Dihydroxyphenylglycol	0.2084	0.110065
Subdoligranulum_variabile	Dammarenediol,II	0.20772	0.111257
Faecalibacterium_prausnitzii	4-(Glutamylamino),butanoate	0.207685	0.111319
Clostridium_spiroforme	Dimethyl,sulfone	0.206681	0.113097
Subdoligranulum_variabile	Dihydrouracil	0.205282	0.115612
Streptococcus_alactolyticus	L-Phosphoarginine	0.205121	0.115902
Lactobacillus_zeae	3,3,45-Tetrahydroxystilbene	0.205094	0.115951
Lactobacillus_zeae	Nordiazepam	0.204756	0.116567
Lactobacillus_zeae	7a-Hydroxyandrost-4-ene-3,17-dione	0.20467	0.116724
Subdoligranulum_variabile	Xanthurenic,acid	0.20414	0.117695
Streptococcus_alactolyticus	gamma-Glutamylcysteine	0.203949	0.118047
Lactobacillus_agilis	Myristic,acid	0.202466	0.120801
Streptococcus_alactolyticus	(S)-Methylmalonic,acid,semialdehyde	0.202442	0.120845
Faecalibacterium_prausnitzii	L-Homophenylalanine	0.202239	0.121227
Faecalibacterium_prausnitzii	4-Hydroxy-3-methoxy-benzaldehyde	0.201254	0.123089
Subdoligranulum_variabile	Mandelic,acid	0.20111	0.123362
Subdoligranulum_variabile	N2-Succinyl-L-ornithine	0.200866	0.123828
Subdoligranulum_variabile	Uridine	0.200271	0.124969
Lactobacillus_zeae	2-Methylbenzoic,acid	0.199619	0.126226
Subdoligranulum_variabile	1-Aminocyclopropanecarboxylic,acid	0.19912	0.127197
Faecalibacterium_prausnitzii	Carbamoyl,phosphate	0.198906	0.127615
Enterococcus_cecorum	Abscisic,alcohol	0.198453	0.128501
Faecalibacterium_prausnitzii	1,2,3-Trihydroxybenzene	0.198167	0.129065
Faecalibacterium_prausnitzii	Adipate,semialdehyde	0.198075	0.129245
Streptococcus_alactolyticus	Aminocaproic,acid	0.197418	0.130547
Lactobacillus_zeae	Aminoglutethimide	0.196661	0.132059
Faecalibacterium_prausnitzii	Demethylated,antipyrine	0.196516	0.13235
Lactobacillus_agilis	Squalene	0.196083	0.133221
Enterococcus_cecorum	Quinate	0.196033	0.133323
Lactobacillus_agilis	4-Phenylbutyrate	0.195948	0.133493
Enterococcus_cecorum	9(S)-HPODE	0.194774	0.135884
Enterococcus_cecorum	Suberic,acid	0.194742	0.135948
Streptococcus_alactolyticus	1-Methyladenosine	0.193422	0.138674
Enterococcus_cecorum	p-Hydroxyphenylacetic,acid	0.192196	0.141243
Lactobacillus_zeae	L-2-Amino-4-methylenepentanedioic,acid	0.190942	0.143906
Subdoligranulum_variabile	trans-Isoasarone	0.190499	0.144855
Streptococcus_alactolyticus	Geranylgeraniol	0.190487	0.14488
Streptococcus_alactolyticus	4-Hydroxybenzoic,acid	0.190294	0.145297
Streptococcus_alactolyticus	N,N-Dimethylsphingosine	0.189577	0.146847
Lactobacillus_zeae	Allocholic,acid	0.189475	0.147069
Clostridium_spiroforme	Prostaglandin,F3a	0.189439	0.147148
Subdoligranulum_variabile	Acetylcholine	0.189344	0.147354
Lactobacillus_zeae	14,15-DiHETrE	0.18891	0.1483
Clostridium_spiroforme	1H-Indole-3-carboxaldehyde	0.187082	0.15234
Enterococcus_cecorum	3-Butynoate	0.186905	0.152733
Streptococcus_alactolyticus	2-Methylbenzoic,acid	0.186763	0.153051
Subdoligranulum_variabile	Tryptamine	0.186206	0.154303
Streptococcus_alactolyticus	Erythritol	0.185674	0.155506
Clostridium_spiroforme	(3R)-beta-Leucine	0.185005	0.157027
Lactobacillus_agilis	Dihomo-gamma-linolenate	0.184682	0.157764
Clostridium_spiroforme	2-Furoate	0.184635	0.157873
Enterococcus_cecorum	Aminoadipic,acid	0.18432	0.158594
Faecalibacterium_prausnitzii	5-Guanidino-3-methyl-2-oxopentanoate	0.183899	0.159565
Enterococcus_cecorum	Pyridoxine	0.183487	0.160517
Subdoligranulum_variabile	9(S)-HPODE	0.183396	0.16073
Faecalibacterium_prausnitzii	L-Alanine	0.182833	0.16204
Faecalibacterium_prausnitzii	Aminocaproic,acid	0.182762	0.162205
Lactobacillus_zeae	4-(Glutamylamino),butanoate	0.181961	0.164085
Streptococcus_alactolyticus	Lithocholyltaurine	0.181954	0.164102
Clostridium_spiroforme	5-Dehydroavenasterol	0.181559	0.165035
Faecalibacterium_prausnitzii	Dodecanoic,acid	0.181449	0.165296
Lactobacillus_zeae	Hydroxypropionic,acid	0.181338	0.165558
Faecalibacterium_prausnitzii	Norepinephrine	0.181258	0.165749
Lactobacillus_zeae	12-KETE	0.1807	0.167078
Enterococcus_cecorum	Dimethyl,sulfone	0.179347	0.170332
Lactobacillus_agilis	D-Mannose	0.17921	0.170665
Subdoligranulum_variabile	11-Dehydro-thromboxane,B2	0.17904	0.171077
Enterococcus_cecorum	2-Biphenylol	0.178219	0.17308
Clostridium_spiroforme	Pyridoxine	0.177783	0.174152
Lactobacillus_zeae	6-Tuliposide,B	0.177604	0.174591
Enterococcus_cecorum	2-Ketobutyric,acid	0.176874	0.1764
Clostridium_spiroforme	Uric,acid	0.17643	0.177506
Subdoligranulum_variabile	3,4-Dihydroxybenzeneacetic,acid	0.176271	0.177903
Faecalibacterium_prausnitzii	5-KETE	0.17613	0.178255
Lactobacillus_zeae	2-Naphthylamine	0.175876	0.17889
Subdoligranulum_variabile	N-Butyryl-L-homoserine,lactone	0.175656	0.179443
Clostridium_spiroforme	Alpha-D-Glucose	0.175379	0.180141
Streptococcus_alactolyticus	D-4-Hydroxy-2-oxoglutarate	0.17501	0.181076
Subdoligranulum_variabile	2-Naphthylamine	0.174913	0.181321
Faecalibacterium_prausnitzii	3-Hydroxyanthranilate	0.174425	0.182561
Subdoligranulum_variabile	Tyramine	0.174148	0.183267
Faecalibacterium_prausnitzii	Indolepyruvate	0.173986	0.183681
Lactobacillus_agilis	Tetrahydrodipicolinate	0.173785	0.184196
Subdoligranulum_variabile	4-Methylbenzyl,alcohol	0.173759	0.184262
Enterococcus_cecorum	3-Hydroxyphenylacetic,acid	0.173686	0.184451
Lactobacillus_zeae	Tryptamine	0.17342	0.185134
Faecalibacterium_prausnitzii	5-(2-Hydroxyethyl)-4-methylthiazole	0.173326	0.185375
Lactobacillus_zeae	L-threo-3-Methylaspartate	0.172914	0.186438
Faecalibacterium_prausnitzii	Pyridoxamine,5-phosphate	0.172896	0.186485
Subdoligranulum_variabile	L-Glutamic,acid	0.172776	0.186797
Streptococcus_alactolyticus	Carbamoyl,phosphate	0.172622	0.187196
Enterococcus_cecorum	2,4-Dihydroxyacetophenone	0.172531	0.18743
Enterococcus_cecorum	Phenylacetylglycine	0.172413	0.187738
Subdoligranulum_variabile	Tyrosol	0.172187	0.188325
Enterococcus_cecorum	Citrulline	0.171914	0.189039
Streptococcus_alactolyticus	5-KETE	0.171559	0.189967
Lactobacillus_zeae	Isoalantolactone	0.171468	0.190204
Faecalibacterium_prausnitzii	Erythritol	0.170944	0.191585
Streptococcus_alactolyticus	L-Homophenylalanine	0.170826	0.191896
Subdoligranulum_variabile	Lithocholyltaurine	0.170816	0.191921
Subdoligranulum_variabile	L-Lactic,acid	0.170381	0.193071
Subdoligranulum_variabile	Paromamine	0.169936	0.194256
Lactobacillus_zeae	Pyrimidine	0.169786	0.194655
Lactobacillus_agilis	(2R,3R)-3-Methylglutamyl-5-semialdehyde-N6-lysine	0.169505	0.195405
Lactobacillus_zeae	Norepinephrine	0.169415	0.195646
Streptococcus_alactolyticus	Hydroquinone	0.169016	0.196716
Subdoligranulum_variabile	(10S)-Juvenile,hormone,III,diol	0.16827	0.19873
Lactobacillus_zeae	4-Nitrocatechol	0.167986	0.199499
Lactobacillus_agilis	Oxoadipic,acid	0.16795	0.199597
Subdoligranulum_variabile	Carnosol	0.167949	0.199599
Streptococcus_alactolyticus	Hypoxanthine	0.167912	0.199699
Clostridium_spiroforme	Asiatic,acid	0.167681	0.200327
Streptococcus_alactolyticus	(R)-2-O-Sulfolactate	0.167253	0.201495
Faecalibacterium_prausnitzii	Nitrendipine	0.167215	0.2016
Clostridium_spiroforme	L-Glutamic,gamma-semialdehyde	0.167045	0.202064
Subdoligranulum_variabile	2-Iminobutanoate	0.166955	0.202311
Streptococcus_alactolyticus	Oleic,acid	0.166919	0.202411
Streptococcus_alactolyticus	Dodecanedioic,acid	0.165539	0.206221
Streptococcus_alactolyticus	Clavulanate	0.165253	0.207015
Lactobacillus_zeae	N-a-Acetylcitrulline	0.165242	0.207048
Faecalibacterium_prausnitzii	Atrazine	0.164695	0.208576
Lactobacillus_agilis	L-2-Hydroxyglutaric,acid	0.164626	0.208768
Clostridium_spiroforme	Deoxyribose	0.164234	0.209869
Streptococcus_alactolyticus	Maleic,acid,homopolymer	0.163594	0.211677
Faecalibacterium_prausnitzii	D-Galactose	0.162673	0.214295
Clostridium_spiroforme	L-Methionine,S-oxide	0.162387	0.21511
Enterococcus_cecorum	L-Fucose	0.162151	0.215787
Subdoligranulum_variabile	(R)-Coclaurine	0.161899	0.216511
Enterococcus_cecorum	Ethyl,icosapentate	0.161577	0.217439
Lactobacillus_agilis	4-Guanidinobutanal	0.161088	0.218853
Clostridium_spiroforme	Salicylic,acid	0.1602	0.221436
Lactobacillus_agilis	Tetracosanoic,acid	0.159283	0.224128
Subdoligranulum_variabile	15-Deoxy-d-12,14-PGJ2	0.159149	0.224523
Faecalibacterium_prausnitzii	2,4-Dinitrotoluene	0.159039	0.224847
Lactobacillus_zeae	D-Xylitol	0.158908	0.225235
Subdoligranulum_variabile	7a-Hydroxyandrost-4-ene-3,17-dione	0.158863	0.225367
Streptococcus_alactolyticus	L-2-Hydroxyglutaric,acid	0.158801	0.22555
Clostridium_spiroforme	Diisooctyl,phthalate	0.158306	0.22702
Faecalibacterium_prausnitzii	20-Carboxy-leukotriene,B4	0.15777	0.228615
Lactobacillus_agilis	3-Methyladenine	0.15761	0.229094
Streptococcus_alactolyticus	Deoxyadenosine	0.156996	0.230938
Enterococcus_cecorum	Kynurenic,acid	0.156799	0.231529
Faecalibacterium_prausnitzii	Scopoletin	0.156482	0.232486
Streptococcus_alactolyticus	4-(Dimethylamino)azobenzene	0.156272	0.233123
Faecalibacterium_prausnitzii	5-Aminopentanal	0.155963	0.234058
Subdoligranulum_variabile	13S-hydroxyoctadecadienoic,acid	0.155851	0.234399
Enterococcus_cecorum	5-Methoxyindoleacetate	0.155283	0.236129
Streptococcus_alactolyticus	3-Ketosphingosine	0.155243	0.236252
Subdoligranulum_variabile	Pterin	0.154732	0.237816
Clostridium_spiroforme	N-Acetylglutamic,acid	0.154541	0.238405
Lactobacillus_agilis	Aminocaproic,acid	0.154264	0.239257
Faecalibacterium_prausnitzii	1-Aminocyclopropanecarboxylic,acid	0.154213	0.239414
Clostridium_spiroforme	10-Hydroxydecanoic,acid	0.154019	0.240012
Clostridium_spiroforme	13(S)-HpOTrE	0.153751	0.24084
Clostridium_spiroforme	Pyridoxamine,5-phosphate	0.153705	0.240985
Lactobacillus_zeae	gamma-Glutamylcysteine	0.153623	0.241237
Streptococcus_alactolyticus	Tetrahydrodipicolinate	0.153334	0.242136
Subdoligranulum_variabile	4-Nitrocatechol	0.153168	0.242651
Faecalibacterium_prausnitzii	4-Hydroxybenzoic,acid	0.153081	0.242923
Subdoligranulum_variabile	Succinic,acid,semialdehyde	0.153067	0.242965
Subdoligranulum_variabile	Suberic,acid	0.152791	0.243827
Lactobacillus_zeae	Uracil	0.151878	0.246688
Lactobacillus_zeae	D-Mannose	0.151672	0.247338
Lactobacillus_agilis	Cholesterol	0.151144	0.249005
Subdoligranulum_variabile	Nitrendipine	0.151098	0.249151
Clostridium_spiroforme	Acetaminophen	0.150954	0.249608
Lactobacillus_zeae	11-Dehydro-thromboxane,B2	0.150118	0.252272
Faecalibacterium_prausnitzii	(S)-2-Phenyloxirane	0.149609	0.2539
Subdoligranulum_variabile	Catechol	0.149423	0.254499
Subdoligranulum_variabile	Equol	0.148825	0.256427
Enterococcus_cecorum	Pimelic,acid	0.148781	0.256569
Clostridium_spiroforme	Muramic,acid	0.148723	0.256756
Enterococcus_cecorum	2-Aminophenol	0.148675	0.256912
Clostridium_spiroforme	N2-Succinyl-L-ornithine	0.148662	0.256953
Clostridium_spiroforme	2-Arachidonoylglycerol	0.148541	0.257344
Lactobacillus_agilis	4-Hydroxystyrene	0.148307	0.258106
Faecalibacterium_prausnitzii	6-Keto-prostaglandin,F1a	0.147737	0.259958
Clostridium_spiroforme	Prednisone	0.147606	0.260386
Clostridium_spiroforme	Thromboxane,B2	0.147583	0.260461
Lactobacillus_zeae	(R,S)-Norlaudanosoline	0.147577	0.26048
Streptococcus_alactolyticus	Sinapic,acid	0.147518	0.260674
Clostridium_spiroforme	3-Hydroxyanthranilate	0.147288	0.261427
Faecalibacterium_prausnitzii	Hypoxanthine	0.147286	0.261432
Enterococcus_cecorum	Loperamide	0.147284	0.261439
Streptococcus_alactolyticus	Cycloheximide	0.147199	0.261719
Lactobacillus_agilis	Hydroxyphenyllactic,acid	0.146688	0.263397
Faecalibacterium_prausnitzii	N-a-Acetylcitrulline	0.146013	0.265624
Enterococcus_cecorum	5-Hydroxyindoleacetic,acid	0.145479	0.267396
Lactobacillus_agilis	Hydroxykynurenine	0.145228	0.26823
Clostridium_spiroforme	Nicotinic,acid	0.144886	0.26937
Subdoligranulum_variabile	Tubocurarine	0.144745	0.269841
Clostridium_spiroforme	N-methyl-L-glutamic,Acid	0.144725	0.269909
Clostridium_spiroforme	11-Dehydro-thromboxane,B2	0.144166	0.271782
Faecalibacterium_prausnitzii	Ketoleucine	0.143852	0.27284
Subdoligranulum_variabile	2-Phenylethanol	0.143787	0.273057
Lactobacillus_zeae	L-Kynurenine	0.14361	0.273656
Subdoligranulum_variabile	Phenylpyruvic,acid	0.142896	0.276073
Lactobacillus_zeae	D-Gulono-1,4-lactone	0.14271	0.276703
Enterococcus_cecorum	Eugenol	0.142602	0.277073
Faecalibacterium_prausnitzii	Pyrimidine	0.142562	0.277207
Streptococcus_alactolyticus	4-(Glutamylamino),butanoate	0.14207	0.278885
Lactobacillus_zeae	N-Acetyl-L-aspartic,acid	0.14149	0.280875
Lactobacillus_zeae	gamma-L-Glutamyl-D-alanine	0.140939	0.282772
Lactobacillus_zeae	Coniferin	0.140306	0.28496
Lactobacillus_zeae	cis-9,10-Epoxystearic,acid	0.139924	0.286288
Enterococcus_cecorum	9,10-Dihydroxystearate	0.139754	0.286879
Lactobacillus_zeae	Hydroxykynurenine	0.139726	0.286976
Faecalibacterium_prausnitzii	2-Oxoarginine	0.139456	0.287918
Faecalibacterium_prausnitzii	Vanillylmandelic,acid	0.139363	0.288242
Enterococcus_cecorum	Deisopropylatrazine	0.139334	0.288342
Faecalibacterium_prausnitzii	(3S)-6-Acetamido-3-aminohexanoate	0.138465	0.291389
Subdoligranulum_variabile	Homogentisic,acid	0.137824	0.293651
Subdoligranulum_variabile	N-a-Acetylcitrulline	0.137659	0.294237
Enterococcus_cecorum	Pyruvic,acid	0.137495	0.294819
Clostridium_spiroforme	D-Glucuronic,acid	0.13739	0.295189
Subdoligranulum_variabile	Pseudoephedrine	0.137231	0.295752
Faecalibacterium_prausnitzii	Beta-Tyrosine	0.137224	0.295779
Enterococcus_cecorum	N-Formyl-L-methionine	0.135653	0.301395
Clostridium_spiroforme	Oxoglutaric,acid	0.13547	0.302053
Faecalibacterium_prausnitzii	L-Histidine	0.135095	0.303408
Lactobacillus_agilis	Taraxerol	0.134885	0.304165
Enterococcus_cecorum	Succinic,acid,semialdehyde	0.134368	0.306042
Subdoligranulum_variabile	3,4-Dihydroxyhydrocinnamic,acid	0.134342	0.306135
Streptococcus_alactolyticus	4-Nitrophenol	0.134109	0.306981
Streptococcus_alactolyticus	2-Oxo-1,2-dihydroquinoline-4-carboxylate	0.133281	0.310005
Enterococcus_cecorum	(R)-3-Hydroxy-3-methyl-2-oxopentanoate	0.133264	0.310068
Subdoligranulum_variabile	5-Methylcytosine	0.133191	0.310334
Subdoligranulum_variabile	Pantothenic,acid	0.13308	0.310741
Enterococcus_cecorum	10-Hydroxydecanoic,acid	0.132682	0.312206
Enterococcus_cecorum	12-Keto-tetrahydro-leukotriene,B4	0.132453	0.313048
Clostridium_spiroforme	Pyruvic,acid	0.132108	0.314321
Enterococcus_cecorum	Pyrimidine	0.132041	0.314567
Faecalibacterium_prausnitzii	4-Acetylbutyrate	0.131732	0.315712
Faecalibacterium_prausnitzii	beta-Alanine	0.131227	0.317587
Enterococcus_cecorum	9S-hydroxy-11,15-dioxo-5Z,13E-prostadienoic,acid	0.131193	0.317714
Enterococcus_cecorum	Dammarenediol,II	0.130901	0.318802
Clostridium_spiroforme	Tubocurarine	0.130847	0.319005
Subdoligranulum_variabile	Phenylacetaldehyde	0.130791	0.319214
Faecalibacterium_prausnitzii	15-Deoxy-d-12,14-PGJ2	0.130572	0.320031
Enterococcus_cecorum	3-Methyladenine	0.130552	0.320104
Lactobacillus_zeae	4-Acetamidobutanoate	0.130546	0.320127
Enterococcus_cecorum	3-Epiecdysone	0.130322	0.320967
Streptococcus_alactolyticus	Acetylcholine	0.129624	0.323585
Subdoligranulum_variabile	2,6-Dinitrotoluene	0.129622	0.323594
Lactobacillus_zeae	p-Synephrine	0.129524	0.323965
Subdoligranulum_variabile	2-Biphenylol	0.129486	0.324108
Enterococcus_cecorum	Salicyluric,acid	0.12892	0.326244
Clostridium_spiroforme	(3S,5S)-3,5-Diaminohexanoate	0.128174	0.329076
Lactobacillus_zeae	Aminocaproic,acid	0.128098	0.329362
Clostridium_spiroforme	4-Pyridoxic,acid	0.12802	0.329662
Lactobacillus_agilis	2-Hydroxyglutarate	0.127731	0.330762
Clostridium_spiroforme	(R,S)-Norlaudanosoline	0.127482	0.331713
Streptococcus_alactolyticus	1,3-Dihydro-(2H)-indol-2-one	0.127404	0.332011
Subdoligranulum_variabile	Aminoadipic,acid	0.127351	0.332216
Clostridium_spiroforme	4-Quinolinecarboxylic,acid	0.127204	0.332779
Faecalibacterium_prausnitzii	Norfloxacin	0.126664	0.334851
Faecalibacterium_prausnitzii	Dammarenediol,II	0.126509	0.335449
Lactobacillus_agilis	Coniferin	0.126488	0.33553
Lactobacillus_zeae	Pantothenic,acid	0.126112	0.336979
Streptococcus_alactolyticus	D-Galactose	0.12611	0.336988
Subdoligranulum_variabile	cis-9,10-Epoxystearic,acid	0.125763	0.338329
Clostridium_spiroforme	Kanosamine	0.125657	0.338739
Subdoligranulum_variabile	Quinestrol	0.124709	0.342426
Streptococcus_alactolyticus	D-Mannose	0.123977	0.345287
Clostridium_spiroforme	13S-hydroxyoctadecadienoic,acid	0.123689	0.346419
Subdoligranulum_variabile	4-Hydroxycinnamoylagmatine	0.123465	0.347299
Faecalibacterium_prausnitzii	Cycloheximide	0.123234	0.34821
Faecalibacterium_prausnitzii	Deoxyribose	0.122671	0.350432
Clostridium_spiroforme	Imidazoleacetic,acid	0.122636	0.35057
Lactobacillus_zeae	Nicotinic,acid	0.122369	0.35163
Clostridium_spiroforme	Pyrimidine	0.122313	0.351851
Enterococcus_cecorum	2-Phenylacetamide	0.122021	0.353011
Faecalibacterium_prausnitzii	Tryptophanol	0.121907	0.353464
Clostridium_spiroforme	Phenylacetic,acid	0.121864	0.353637
Enterococcus_cecorum	Mandelic,acid	0.121517	0.355018
Streptococcus_alactolyticus	Methyloxaloacetate	0.121512	0.355038
Enterococcus_cecorum	L-Histidinol	0.12146	0.355246
Clostridium_spiroforme	4-Hydroxy-2-quinolone	0.121425	0.355386
Clostridium_spiroforme	Azelaic,acid	0.12135	0.355684
Streptococcus_alactolyticus	Phenylacetylglycine	0.120468	0.359218
Lactobacillus_zeae	Taraxerol	0.120416	0.359425
Clostridium_spiroforme	4-Methylbenzaldehyde	0.120319	0.359816
Lactobacillus_zeae	15-Deoxy-d-12,14-PGJ2	0.120309	0.359855
Lactobacillus_zeae	Scopoline	0.120215	0.360233
Streptococcus_alactolyticus	4-Nitrocatechol	0.120173	0.360406
Lactobacillus_agilis	5-Guanidino-3-methyl-2-oxopentanoate	0.120057	0.360873
Streptococcus_alactolyticus	Hydroxyzine	0.119658	0.362483
Streptococcus_alactolyticus	Prostaglandin,E1	0.119634	0.36258
Enterococcus_cecorum	Lacto-N-biose,I	0.119409	0.363487
Enterococcus_cecorum	Ectoine	0.119286	0.363988
Lactobacillus_agilis	2-Oxoarginine	0.118987	0.365198
Clostridium_spiroforme	3,4-Dihydroxyphenylglycol	0.118733	0.36623
Subdoligranulum_variabile	2,3-Dinor-8-iso,prostaglandin,F2alpha	0.118659	0.366533
Subdoligranulum_variabile	2-Hydroxy-3-oxoadipate	0.118137	0.36866
Lactobacillus_zeae	beta-Alanine	0.116857	0.373906
Faecalibacterium_prausnitzii	4-Oxoglutaramate	0.116808	0.374107
Subdoligranulum_variabile	Aflatoxin,G2	0.115788	0.378321
Clostridium_spiroforme	N-Formyl-L-methionine	0.115693	0.378718
Faecalibacterium_prausnitzii	7a-Hydroxyandrost-4-ene-3,17-dione	0.115457	0.379695
Streptococcus_alactolyticus	Phendimetrazine	0.11537	0.380058
Streptococcus_alactolyticus	3-Hydroxyanthranilate	0.11515	0.380972
Lactobacillus_agilis	3,4-Dihydroxyhydrocinnamic,acid	0.114989	0.381646
Lactobacillus_agilis	(10S)-Juvenile,hormone,III,diol	0.114308	0.384488
Lactobacillus_zeae	N1-Acetylspermine	0.114074	0.38547
Streptococcus_alactolyticus	Guanidoacetic,acid	0.113753	0.386818
Subdoligranulum_variabile	Ethyl,icosapentate	0.113617	0.387387
Lactobacillus_agilis	4-Pyridoxic,acid	0.113432	0.388167
Enterococcus_cecorum	Oxoadipic,acid	0.11339	0.388345
Clostridium_spiroforme	L-Fucose	0.113018	0.38991
Streptococcus_alactolyticus	Caprylic,acid	0.112849	0.390626
Lactobacillus_zeae	Phenylpropanolamine	0.112793	0.390861
Clostridium_spiroforme	Indole-3-carboxylic,acid	0.112751	0.391041
Lactobacillus_zeae	L-Phosphoarginine	0.112588	0.391729
Faecalibacterium_prausnitzii	Hydroquinone	0.112289	0.392998
Lactobacillus_agilis	Pyridoxine	0.112199	0.393379
Faecalibacterium_prausnitzii	3-Epiecdysone	0.112063	0.393956
Clostridium_spiroforme	Zeranol	0.111404	0.396762
Streptococcus_alactolyticus	13-OxoODE	0.111144	0.397872
Streptococcus_alactolyticus	Kynurenic,acid	0.110117	0.402272
Subdoligranulum_variabile	Sarcosine	0.109958	0.402955
Clostridium_spiroforme	Dammarenediol,II	0.109874	0.403317
Subdoligranulum_variabile	2-Ketobutyric,acid	0.109662	0.404229
Faecalibacterium_prausnitzii	Dimethylglycine	0.108994	0.407117
Lactobacillus_zeae	Oxoglutaric,acid	0.108939	0.407354
Enterococcus_cecorum	Zeranol	0.108877	0.407626
Faecalibacterium_prausnitzii	Sotalol	0.108724	0.408285
Enterococcus_cecorum	Deoxyribose	0.108504	0.409242
Streptococcus_alactolyticus	beta-Alanyl-L-lysine	0.108489	0.409306
Enterococcus_cecorum	4-Guanidinobutanoic,acid	0.10843	0.409563
Lactobacillus_zeae	13(S)-HpOTrE	0.10827	0.410259
Faecalibacterium_prausnitzii	4-(Dimethylamino)azobenzene	0.10824	0.410389
Clostridium_spiroforme	Perillic,acid	0.108181	0.410646
Clostridium_spiroforme	Phenyl,acetate	0.108038	0.411267
Subdoligranulum_variabile	1,2,3-Trihydroxybenzene	0.107734	0.412593
Clostridium_spiroforme	p-Anisic,acid	0.107642	0.412996
Clostridium_spiroforme	N1,N8-Bis(4-coumaroyl)spermidine	0.10727	0.414623
Enterococcus_cecorum	Harmaline	0.107205	0.414905
Lactobacillus_zeae	Alpha-Tocotrienol	0.10704	0.41563
Streptococcus_alactolyticus	20-Carboxy-leukotriene,B4	0.106843	0.416491
Subdoligranulum_variabile	4-(Glutamylamino),butanoate	0.106828	0.416556
Enterococcus_cecorum	1,2-Bis(4-hydroxy-3-methoxyphenyl)ethylene	0.106573	0.417676
Clostridium_spiroforme	Homocitrulline	0.106417	0.418365
Lactobacillus_agilis	N2-Succinyl-L-ornithine	0.106288	0.418932
Lactobacillus_zeae	(2R,3R)-3-Methylglutamyl-5-semialdehyde-N6-lysine	0.106232	0.419176
Subdoligranulum_variabile	Salicylic,acid	0.105657	0.421715
Clostridium_spiroforme	4-Guanidinobutanoic,acid	0.105202	0.423729
Subdoligranulum_variabile	Palmitic,acid	0.104872	0.425192
Enterococcus_cecorum	Kanosamine	0.104631	0.426262
Lactobacillus_zeae	Phenyllactate	0.104252	0.427948
Lactobacillus_zeae	3-Epiecdysone	0.104105	0.428601
Streptococcus_alactolyticus	N1-Acetylspermine	0.103862	0.429687
Faecalibacterium_prausnitzii	13-OxoODE	0.103651	0.430631
Subdoligranulum_variabile	Midodrine	0.103649	0.430638
Lactobacillus_zeae	Pyridoxamine	0.103031	0.433407
Subdoligranulum_variabile	Deoxyribose	0.102914	0.433931
Enterococcus_cecorum	Thromboxane,B2	0.1027	0.434892
Streptococcus_alactolyticus	CMP	0.102504	0.435777
Subdoligranulum_variabile	Deisopropylatrazine	0.102262	0.436865
Subdoligranulum_variabile	L-Alanine	0.102015	0.437982
Lactobacillus_agilis	Erythritol	0.102004	0.43803
Streptococcus_alactolyticus	Tetracosanoic,acid	0.101705	0.43938
Lactobacillus_agilis	L-Kynurenine	0.101339	0.441036
Lactobacillus_zeae	L-Valine	0.100928	0.442901
Subdoligranulum_variabile	Gentisate,aldehyde	0.1009	0.443031
Clostridium_spiroforme	Guanidoacetic,acid	0.100887	0.443087
Streptococcus_alactolyticus	N-Acetyl-a-neuraminic,acid	0.10083	0.443347
Clostridium_spiroforme	trans-Isoasarone	0.10043	0.445167
Enterococcus_cecorum	(2R,3R)-3-Methylglutamyl-5-semialdehyde-N6-lysine	0.100128	0.446547
Streptococcus_alactolyticus	Chlorohydroquinone	0.100091	0.446714
Streptococcus_alactolyticus	L-Alanyl-gamma-D-glutamyl-L-lysine	0.100082	0.446754
Clostridium_spiroforme	Galactitol	0.100077	0.446775
Lactobacillus_agilis	Dodecanedioic,acid	0.0987972	0.45264
Lactobacillus_zeae	2-Arachidonoylglycerol	0.0981131	0.455791
Enterococcus_cecorum	trans-Isoasarone	0.0977652	0.457398
Lactobacillus_zeae	Aspartame	0.0972846	0.459623
Enterococcus_cecorum	Perillic,acid	0.0970611	0.46066
Streptococcus_alactolyticus	Taraxerol	0.0970268	0.460819
Subdoligranulum_variabile	Nordiazepam	0.096996	0.460962
Lactobacillus_zeae	Hydroxyphenyllactic,acid	0.0969361	0.46124
Lactobacillus_zeae	(3S)-6-Acetamido-3-aminohexanoate	0.0967829	0.461952
Streptococcus_alactolyticus	L-Isoleucine	0.0960736	0.465256
Streptococcus_alactolyticus	(R)-4-Dehydropantoate	0.0954975	0.467949
Enterococcus_cecorum	4-Pyridoxic,acid	0.0942405	0.473853
Streptococcus_alactolyticus	Norfloxacin	0.0941763	0.474155
Clostridium_spiroforme	Quinolinic,acid	0.0941567	0.474248
Faecalibacterium_prausnitzii	L-Glutamic,acid	0.0940326	0.474834
Enterococcus_cecorum	Caproic,acid	0.0938847	0.475531
Enterococcus_cecorum	Ascorbate	0.0936051	0.476853
Streptococcus_alactolyticus	Alpha-Tocotrienol	0.0935999	0.476877
Lactobacillus_zeae	5-Acetamidovalerate	0.09337	0.477965
Subdoligranulum_variabile	3-Indoleacetonitrile	0.093102	0.479235
Enterococcus_cecorum	Muramic,acid	0.0929819	0.479804
Lactobacillus_agilis	L-2-Amino-4-methylenepentanedioic,acid	0.0929325	0.480039
Lactobacillus_zeae	Anabasine	0.0927085	0.481103
Lactobacillus_zeae	Myristoleic,acid	0.0924383	0.482387
Faecalibacterium_prausnitzii	Nicotinic,acid	0.0923017	0.483038
Streptococcus_alactolyticus	Myristoleic,acid	0.0921515	0.483753
Streptococcus_alactolyticus	Salicylic,acid	0.0921263	0.483873
Lactobacillus_zeae	Ectoine	0.0920662	0.48416
Faecalibacterium_prausnitzii	D-Lyxose	0.0918764	0.485065
Clostridium_spiroforme	Nalpha-Methylhistidine	0.0918328	0.485273
Streptococcus_alactolyticus	D-Glucuronic,acid	0.0917459	0.485688
Lactobacillus_agilis	L-Glutamic,acid	0.0915152	0.48679
Lactobacillus_agilis	Alpha-dimorphecolic,acid	0.0912146	0.488228
Streptococcus_alactolyticus	Phenol	0.0906165	0.491097
Streptococcus_alactolyticus	Scopoline	0.090429	0.491998
Enterococcus_cecorum	2-Iminobutanoate	0.0901736	0.493226
Faecalibacterium_prausnitzii	2-Hydroxyisophthalic,acid	0.0898244	0.494909
Clostridium_spiroforme	alpha-Ketoisovaleric,acid	0.0897407	0.495313
Enterococcus_cecorum	L-Glutamic,gamma-semialdehyde	0.0895329	0.496316
Faecalibacterium_prausnitzii	p-Synephrine	0.0894983	0.496483
Lactobacillus_agilis	(3S)-6-Acetamido-3-aminohexanoate	0.0892693	0.49759
Enterococcus_cecorum	3-Methylxanthine	0.0890796	0.498508
Lactobacillus_zeae	L-Glutamic,acid	0.0890293	0.498751
Faecalibacterium_prausnitzii	5-Hydroxymethyluracil	0.0890066	0.498861
Clostridium_spiroforme	D-4-Hydroxy-2-oxoglutarate	0.088893	0.499411
Lactobacillus_agilis	L-Methionine,S-oxide	0.0886079	0.500794
Enterococcus_cecorum	Myristoleic,acid	0.0885992	0.500836
Clostridium_spiroforme	Caproic,acid	0.088542	0.501113
Clostridium_spiroforme	N1-Acetylspermine	0.0881578	0.50298
Subdoligranulum_variabile	N-Acetyl-L-phenylalanine	0.087772	0.504858
Lactobacillus_zeae	4-Acetamido-2-aminobutanoic,acid	0.0874823	0.50627
Streptococcus_alactolyticus	(R)-Pantoate	0.0873325	0.507002
Lactobacillus_agilis	1-Aminocyclopropanecarboxylic,acid	0.0864832	0.511157
Subdoligranulum_variabile	Pyrimethamine	0.0863603	0.51176
Clostridium_spiroforme	Trilostane	0.0862698	0.512204
Subdoligranulum_variabile	Phenylacetylglycine	0.0859959	0.51355
Enterococcus_cecorum	trans-trans-Muconic,acid	0.0858894	0.514073
Lactobacillus_zeae	Carnosol	0.0858095	0.514466
Lactobacillus_agilis	(3S,5S)-3,5-Diaminohexanoate	0.0856804	0.515101
Lactobacillus_zeae	3-Hydroxyanthranilate	0.0855634	0.515677
Enterococcus_cecorum	D-Alanyl-D-serine	0.0855596	0.515696
Enterococcus_cecorum	Uric,acid	0.0851673	0.51763
Lactobacillus_agilis	CMP	0.0851443	0.517744
Lactobacillus_zeae	Saccharopine	0.0849514	0.518696
Subdoligranulum_variabile	Hydroxypropionic,acid	0.0847886	0.5195
Streptococcus_alactolyticus	DHHA	0.0846519	0.520177
Lactobacillus_agilis	Midodrine	0.0843451	0.521695
Streptococcus_alactolyticus	Pirbuterol	0.0841609	0.522608
Faecalibacterium_prausnitzii	Anabasine	0.0841233	0.522795
Lactobacillus_zeae	Morpholine	0.0837745	0.524526
Enterococcus_cecorum	L-Methionine,(R)-S-oxide	0.0836257	0.525266
Lactobacillus_zeae	Dimethylglycine	0.0835606	0.525589
Clostridium_spiroforme	D-Gulono-1,4-lactone	0.0834924	0.525928
Streptococcus_alactolyticus	6-Tuliposide,B	0.0832011	0.527378
Subdoligranulum_variabile	Demethylated,antipyrine	0.0831526	0.52762
Faecalibacterium_prausnitzii	Acetylcholine	0.0830868	0.527948
Faecalibacterium_prausnitzii	gamma-Glutamylcysteine	0.0828414	0.529172
Clostridium_spiroforme	3-Butynoate	0.0825163	0.530795
Lactobacillus_zeae	(R)-3-Hydroxybutyric,acid	0.0824808	0.530972
Lactobacillus_agilis	L-Tyrosine	0.0823209	0.531772
Clostridium_spiroforme	Riboflavin	0.0822002	0.532376
Streptococcus_alactolyticus	Glycyl-glycine	0.0818252	0.534254
Enterococcus_cecorum	6-Ketoprostaglandin,E1	0.0813324	0.536727
Lactobacillus_agilis	Formoterol	0.081169	0.537548
Enterococcus_cecorum	Sarcosine	0.0811578	0.537605
Enterococcus_cecorum	Carnosol	0.0808339	0.539234
Lactobacillus_zeae	2-Hydroxyisophthalic,acid	0.0808063	0.539373
Clostridium_spiroforme	Norfloxacin	0.0807728	0.539542
Streptococcus_alactolyticus	3-Hydroxyphenylacetic,acid	0.0806724	0.540048
Streptococcus_alactolyticus	(R)-3-Hydroxybutyric,acid	0.0806479	0.540171
Lactobacillus_agilis	Enalapril	0.0805949	0.540439
Lactobacillus_zeae	Deoxyuridine	0.0804903	0.540966
Lactobacillus_zeae	Phenylacetaldehyde	0.0804746	0.541045
Subdoligranulum_variabile	2,4-Dihydroxyacetophenone	0.0804451	0.541194
Lactobacillus_agilis	Maleic,acid,homopolymer	0.0803011	0.541921
Enterococcus_cecorum	Equol	0.0802872	0.541991
Lactobacillus_zeae	Phenyl,acetate	0.0798615	0.544142
Faecalibacterium_prausnitzii	Hydroxyzine	0.0797295	0.54481
Subdoligranulum_variabile	Formoterol	0.0795806	0.545563
Clostridium_spiroforme	(3S)-6-Acetamido-3-aminohexanoate	0.0795673	0.545631
Streptococcus_alactolyticus	Purine	0.0790195	0.548409
Clostridium_spiroforme	L-2,4-diaminobutyric,acid	0.0789521	0.548751
Lactobacillus_zeae	Imidazoleacetic,acid	0.0789203	0.548912
Clostridium_spiroforme	2-Ketobutyric,acid	0.0788789	0.549123
Clostridium_spiroforme	Mandelic,acid	0.078849	0.549275
Clostridium_spiroforme	12-Hydroxydodecanoic,acid	0.0785232	0.550932
Clostridium_spiroforme	D-Lyxose	0.0784931	0.551084
Faecalibacterium_prausnitzii	CMP	0.0784193	0.55146
Clostridium_spiroforme	Carnosol	0.0781963	0.552596
Subdoligranulum_variabile	(R,S)-Norlaudanosoline	0.077992	0.553638
Subdoligranulum_variabile	L-Serine	0.0774537	0.556386
Clostridium_spiroforme	Guanidinosuccinic,acid	0.0773957	0.556683
Enterococcus_cecorum	1,3-Dihydro-(2H)-indol-2-one	0.07727	0.557326
Faecalibacterium_prausnitzii	N,N-Dimethylsphingosine	0.0772685	0.557333
Enterococcus_cecorum	Abscisic,aldehyde	0.0771166	0.558111
Streptococcus_alactolyticus	Erucic,acid	0.0768056	0.559704
Faecalibacterium_prausnitzii	Tetracosanoic,acid	0.076713	0.560179
Clostridium_spiroforme	3,4-Dihydroxybenzeneacetic,acid	0.0762008	0.562809
Enterococcus_cecorum	Phosphohydroxypyruvic,acid	0.0760851	0.563404
Subdoligranulum_variabile	5-(2-Hydroxyethyl)-4-methylthiazole	0.0760341	0.563666
Lactobacillus_zeae	Muramic,acid	0.0756049	0.565875
Faecalibacterium_prausnitzii	D-Mannose	0.0752686	0.56761
Clostridium_spiroforme	Tyramine	0.0752498	0.567707
Enterococcus_cecorum	2-Furoate	0.0747917	0.570073
Lactobacillus_agilis	4-(Glutamylamino),butanoate	0.074696	0.570568
Streptococcus_alactolyticus	Antiarol	0.0737978	0.575223
Enterococcus_cecorum	Guanidoacetic,acid	0.0737365	0.575542
Lactobacillus_agilis	Sorbitol	0.0735122	0.576707
Streptococcus_alactolyticus	1,2-Bis(4-hydroxy-3-methoxyphenyl)ethylene	0.0733492	0.577555
Lactobacillus_agilis	4-Nitrophenol	0.0727361	0.580749
Streptococcus_alactolyticus	Uracil	0.0724637	0.58217
Enterococcus_cecorum	Azelaic,acid	0.072417	0.582414
Lactobacillus_zeae	3-Dehydroshikimate	0.072299	0.58303
Clostridium_spiroforme	4-Methylbenzyl,alcohol	0.0722831	0.583113
Lactobacillus_zeae	2,4-Dinitrotoluene	0.072257	0.583249
Enterococcus_cecorum	5-Aminopentanal	0.0722561	0.583254
Faecalibacterium_prausnitzii	Alpha-D-Glucose	0.0720802	0.584174
Enterococcus_cecorum	Quinolinic,acid	0.0719521	0.584844
Subdoligranulum_variabile	Trilostane	0.0718672	0.585288
Lactobacillus_agilis	2-Oxo-1,2-dihydroquinoline-4-carboxylate	0.0718489	0.585384
Subdoligranulum_variabile	D-Xylitol	0.0717264	0.586025
Clostridium_spiroforme	(S)-2,3,4,5-tetrahydropyridine-2-carboxylate	0.0715756	0.586815
Enterococcus_cecorum	2,4,6/3,5-Pentahydroxycyclohexanone	0.0715477	0.586961
Faecalibacterium_prausnitzii	4-Acetamidobutanoate	0.0709648	0.590019
Lactobacillus_agilis	4-Hydroxy-2-quinolone	0.0705357	0.592276
Faecalibacterium_prausnitzii	4-Nitrophenol	0.0705162	0.592378
Subdoligranulum_variabile	4-Fluoro-L-threonine	0.0704695	0.592624
Clostridium_spiroforme	(10S)-Juvenile,hormone,III,diol	0.0703237	0.593391
Enterococcus_cecorum	Indole-3-carboxylic,acid	0.0703179	0.593422
Faecalibacterium_prausnitzii	D-Xylitol	0.0700647	0.594756
Lactobacillus_agilis	beta-Alanyl-L-lysine	0.0697372	0.596484
Streptococcus_alactolyticus	(R)-Coclaurine	0.0697052	0.596653
Clostridium_spiroforme	Pyrimethamine	0.0696069	0.597171
Faecalibacterium_prausnitzii	(3R)-beta-Leucine	0.0696003	0.597206
Streptococcus_alactolyticus	Hippuric,acid	0.0695739	0.597346
Lactobacillus_agilis	Phenyllactate	0.0695379	0.597536
Streptococcus_alactolyticus	2-Hydroxycinnamic,acid	0.0692208	0.599212
Streptococcus_alactolyticus	L-Kynurenine	0.0692006	0.599319
Subdoligranulum_variabile	4-Hydroxystyrene	0.0689815	0.600478
Lactobacillus_zeae	Pyridoxamine,5-phosphate	0.0688063	0.601406
Clostridium_spiroforme	Pseudoephedrine	0.0687498	0.601706
Subdoligranulum_variabile	Androsterone	0.0686427	0.602273
Faecalibacterium_prausnitzii	4-Nitrocatechol	0.0683913	0.603606
Lactobacillus_zeae	Adenine	0.0682962	0.604111
Enterococcus_cecorum	Chlorohydroquinone	0.0681801	0.604728
Clostridium_spiroforme	Tyrosol	0.0677728	0.606892
Enterococcus_cecorum	7-Dehydrodesmosterol	0.0677153	0.607198
Lactobacillus_agilis	2-Aminobenzoic,acid	0.067553	0.608062
Clostridium_spiroforme	4-Hydroxycinnamoylmethane	0.0671992	0.609946
Lactobacillus_zeae	Salicylic,acid	0.067056	0.61071
Faecalibacterium_prausnitzii	D-Glucuronic,acid	0.067022	0.610891
Streptococcus_alactolyticus	5-Aminopentanal	0.066676	0.612737
Lactobacillus_agilis	Undecanoic,acid	0.0664454	0.61397
Lactobacillus_agilis	(R)-3-Hydroxy-3-methyl-2-oxopentanoate	0.0663214	0.614633
Enterococcus_cecorum	13S-hydroxyoctadecadienoic,acid	0.0656794	0.61807
Subdoligranulum_variabile	L-2-Amino-4-methylenepentanedioic,acid	0.0655854	0.618574
Lactobacillus_zeae	N-Alpha-acetyllysine	0.0655072	0.618994
Lactobacillus_zeae	trans-Cinnamate	0.0653978	0.619581
Lactobacillus_agilis	Diisooctyl,phthalate	0.0653768	0.619693
Lactobacillus_zeae	4,5-Dihydroorotic,acid	0.0653695	0.619732
Subdoligranulum_variabile	Ascorbate	0.0649932	0.621753
Enterococcus_cecorum	Morpholine	0.0649772	0.621839
Lactobacillus_zeae	L-Leucine	0.0646515	0.623591
Subdoligranulum_variabile	Quinate	0.0644621	0.62461
Clostridium_spiroforme	L-Alanyl-gamma-D-glutamyl-L-lysine	0.0642968	0.6255
Streptococcus_alactolyticus	2-Naphthylamine	0.0638527	0.627895
Lactobacillus_zeae	(13E)-11a-Hydroxy-9,15-dioxoprost-13-enoic,acid	0.0632813	0.630982
Streptococcus_alactolyticus	Homocitrulline	0.0631001	0.631962
Enterococcus_cecorum	(R,S)-Norlaudanosoline	0.0622573	0.636529
Enterococcus_cecorum	4-Guanidinobutanal	0.062245	0.636596
Enterococcus_cecorum	7a-Hydroxyandrost-4-ene-3,17-dione	0.0620092	0.637876
Lactobacillus_agilis	Thromboxane,B2	0.0620092	0.637876
Subdoligranulum_variabile	Sinapic,acid	0.0616309	0.639932
Lactobacillus_agilis	2-Biphenylol	0.0613371	0.641531
Clostridium_spiroforme	2-Aminophenol	0.0607745	0.644597
Streptococcus_alactolyticus	Losartan	0.0607406	0.644782
Clostridium_spiroforme	4,5-Dihydroorotic,acid	0.0601159	0.648194
Enterococcus_cecorum	Genistein	0.0594435	0.651874
Lactobacillus_agilis	Nootkatone	0.0593869	0.652184
Enterococcus_cecorum	L-2-Amino-4-methylenepentanedioic,acid	0.0593335	0.652477
Lactobacillus_zeae	Demethylated,antipyrine	0.058905	0.654827
Faecalibacterium_prausnitzii	Biotin	0.0588731	0.655002
Subdoligranulum_variabile	4-(Dimethylamino)azobenzene	0.0588089	0.655354
Lactobacillus_agilis	11-Dehydro-thromboxane,B2	0.0588012	0.655397
Enterococcus_cecorum	Dihomo-gamma-linolenate	0.0585506	0.656773
Lactobacillus_agilis	3-Indoleacetonitrile	0.0584588	0.657278
Faecalibacterium_prausnitzii	Sarcosine	0.0582952	0.658178
Subdoligranulum_variabile	(S)-2,3,4,5-tetrahydropyridine-2-carboxylate	0.0581612	0.658915
Enterococcus_cecorum	Biotin	0.0578274	0.660753
Subdoligranulum_variabile	Abscisic,alcohol	0.057745	0.661207
Faecalibacterium_prausnitzii	O-Acetyl-L-homoserine	0.0575239	0.662426
Lactobacillus_zeae	Tetracosanoic,acid	0.0574275	0.662957
Lactobacillus_agilis	1,3-Dihydro-(2H)-indol-2-one	0.0573636	0.66331
Lactobacillus_agilis	Pelargonic,acid	0.0573592	0.663334
Clostridium_spiroforme	Dihomo-gamma-linolenate	0.0572022	0.6642
Subdoligranulum_variabile	Salicyluric,acid	0.056925	0.665731
Faecalibacterium_prausnitzii	Erucic,acid	0.056883	0.665963
Clostridium_spiroforme	Homogentisic,acid	0.0564086	0.668586
Streptococcus_alactolyticus	Tryptamine	0.0563384	0.668975
Subdoligranulum_variabile	5-KETE	0.0562285	0.669583
Enterococcus_cecorum	5-Aminopentanoic,acid	0.056059	0.670522
Lactobacillus_zeae	4-Hydroxyphenylpyruvic,acid	0.0559682	0.671025
Enterococcus_cecorum	Clavulanate	0.0553031	0.674715
Enterococcus_cecorum	Salicylic,acid	0.0547225	0.677942
Clostridium_spiroforme	Suberic,acid	0.0546934	0.678104
Lactobacillus_agilis	Hippuric,acid	0.0544712	0.67934
Lactobacillus_zeae	N5-Methyl-L-glutamine	0.0543174	0.680197
Subdoligranulum_variabile	4-Hydroxyphenylacetaldehyde	0.0542637	0.680496
Lactobacillus_agilis	(S)-2,3,4,5-tetrahydropyridine-2-carboxylate	0.0542433	0.68061
Streptococcus_alactolyticus	Pyridoxine	0.0541543	0.681106
Clostridium_spiroforme	Atrazine	0.0540936	0.681444
Clostridium_spiroforme	4-Nitrophenol	0.0539806	0.682074
Lactobacillus_zeae	Trilostane	0.0537031	0.683622
Lactobacillus_zeae	Adenosine	0.0536612	0.683855
Enterococcus_cecorum	Propazine	0.0536017	0.684188
Enterococcus_cecorum	2-Oxo-1,2-dihydroquinoline-4-carboxylate	0.053402	0.685303
Enterococcus_cecorum	Diisooctyl,phthalate	0.0530309	0.687376
Lactobacillus_agilis	2-Methylbenzoic,acid	0.0528621	0.688321
Clostridium_spiroforme	4-Phenylbutyrate	0.0528473	0.688403
Streptococcus_alactolyticus	Ribitol	0.0527878	0.688736
Enterococcus_cecorum	13(S)-HpOTrE	0.0524579	0.690583
Streptococcus_alactolyticus	Harmaline	0.0523723	0.691063
Streptococcus_alactolyticus	2,3-Dinor-8-iso,prostaglandin,F2alpha	0.0521946	0.692058
Faecalibacterium_prausnitzii	Neostigmine	0.0521116	0.692524
Enterococcus_cecorum	Catechol	0.0520837	0.692681
Clostridium_spiroforme	Pimelic,acid	0.05168	0.694945
Lactobacillus_agilis	(S)-Methylmalonic,acid,semialdehyde	0.0516314	0.695218
Streptococcus_alactolyticus	2-Arachidonoylglycerol	0.0514395	0.696296
Lactobacillus_agilis	N-Acetyl-L-2-amino-6-oxopimelate	0.0505821	0.701119
Streptococcus_alactolyticus	5-Guanidino-3-methyl-2-oxopentanoate	0.0505554	0.701269
Lactobacillus_zeae	Guanine	0.0504262	0.701997
Streptococcus_alactolyticus	Eugenol	0.0499981	0.70441
Enterococcus_cecorum	Demethylated,antipyrine	0.0499006	0.70496
Subdoligranulum_variabile	5-Methoxyindoleacetate	0.0496929	0.706132
Subdoligranulum_variabile	N-Carbamoylputrescine	0.0492085	0.708869
Lactobacillus_zeae	2-Furoate	0.0491475	0.709214
Faecalibacterium_prausnitzii	Imidazoleacetic,acid	0.049138	0.709268
Clostridium_spiroforme	9,10-Dihydroxystearate	0.0490902	0.709538
Clostridium_spiroforme	Undecanoic,acid	0.0490789	0.709602
Lactobacillus_zeae	gamma-Glutamylalanine	0.0490669	0.709669
Faecalibacterium_prausnitzii	L-Methionine,S-oxide	0.0490015	0.710039
Streptococcus_alactolyticus	Myristic,acid	0.0489194	0.710504
Lactobacillus_zeae	Isocitric,acid	0.0489149	0.710529
Clostridium_spiroforme	Carbamoyl,phosphate	0.0482643	0.714214
Clostridium_spiroforme	2-Pyrrolidinone	0.0482477	0.714308
Clostridium_spiroforme	Propazine	0.0481525	0.714848
Subdoligranulum_variabile	Asiatic,acid	0.0480346	0.715516
Clostridium_spiroforme	Neostigmine	0.0480333	0.715523
Subdoligranulum_variabile	Norfloxacin	0.0478911	0.71633
Lactobacillus_zeae	Thromboxane,B2	0.0474694	0.718724
Lactobacillus_agilis	Carbamoyl,phosphate	0.0474556	0.718803
Lactobacillus_zeae	Stearolic,acid	0.0474376	0.718905
Lactobacillus_agilis	Norepinephrine	0.0470493	0.721112
Faecalibacterium_prausnitzii	Subaphylline	0.0469572	0.721636
Lactobacillus_agilis	Phenol	0.0468718	0.722121
Subdoligranulum_variabile	trans-trans-Muconic,acid	0.0467162	0.723006
Subdoligranulum_variabile	6-Deoxy-L-galactose	0.0465024	0.724223
Faecalibacterium_prausnitzii	Guanidoacetic,acid	0.0464846	0.724325
Lactobacillus_agilis	Eugenol	0.0461753	0.726087
Faecalibacterium_prausnitzii	Geranylgeraniol	0.0459382	0.727439
Streptococcus_alactolyticus	Nitrendipine	0.0456813	0.728904
Clostridium_spiroforme	Sorbitol	0.0456591	0.729031
Subdoligranulum_variabile	D-4-Hydroxy-2-oxoglutarate	0.0455855	0.729451
Enterococcus_cecorum	Guanine	0.0455471	0.729671
Lactobacillus_zeae	N-Acetylleucine	0.0452975	0.731096
Lactobacillus_agilis	L-Alanyl-gamma-D-glutamyl-L-lysine	0.0452835	0.731176
Enterococcus_cecorum	Nicotinamide,ribotide	0.0451648	0.731854
Enterococcus_cecorum	11-Dehydro-thromboxane,B2	0.0450129	0.732722
Lactobacillus_zeae	Subaphylline	0.0448345	0.733742
Lactobacillus_agilis	Phenylacetylglycine	0.0443249	0.736658
Clostridium_spiroforme	N-Acetyl-L-2-amino-6-oxopimelate	0.0442053	0.737343
Streptococcus_alactolyticus	Indolelactic,acid	0.0440017	0.73851
Subdoligranulum_variabile	Gluconolactone	0.0438392	0.739441
Clostridium_spiroforme	2-Hydroxycinnamic,acid	0.0436099	0.740756
Clostridium_spiroforme	Androsterone	0.0435557	0.741067
Faecalibacterium_prausnitzii	L-Leucine	0.0434107	0.741899
Lactobacillus_agilis	epsilon-(gamma-L-Glutamyl)-L-lysine	0.0431568	0.743356
Clostridium_spiroforme	Pterin	0.0430691	0.74386
Streptococcus_alactolyticus	(3S)-6-Acetamido-3-aminohexanoate	0.0429521	0.744532
Lactobacillus_zeae	5-Hydroxymethyluracil	0.0428761	0.744969
Subdoligranulum_variabile	Piperidine	0.0428615	0.745053
Subdoligranulum_variabile	3-Epiecdysone	0.0428411	0.74517
Faecalibacterium_prausnitzii	Benzaldehyde	0.042732	0.745797
Lactobacillus_zeae	L-Gulonolactone	0.0423253	0.748136
Lactobacillus_zeae	Tyrosol	0.0419892	0.750071
Faecalibacterium_prausnitzii	4-Hydroxyphenylpyruvic,acid	0.0418322	0.750976
Lactobacillus_agilis	(R,S)-Norlaudanosoline	0.0418068	0.751122
Subdoligranulum_variabile	3,3,45-Tetrahydroxystilbene	0.0417475	0.751463
Lactobacillus_agilis	4-Hydroxybenzoic,acid	0.0412047	0.754593
Faecalibacterium_prausnitzii	N-Acetyl-a-neuraminic,acid	0.0411342	0.755
Lactobacillus_zeae	Pimelic,acid	0.0410499	0.755486
Faecalibacterium_prausnitzii	4-Methoxy-2,2-bipyrrole-5-carbaldehyde	0.0408319	0.756745
Streptococcus_alactolyticus	Mandelic,acid	0.0407002	0.757506
Lactobacillus_agilis	Scopoline	0.0405697	0.758259
Faecalibacterium_prausnitzii	3,4-Dihydroxybenzeneacetic,acid	0.0405565	0.758335
Subdoligranulum_variabile	Muramic,acid	0.0404495	0.758954
Clostridium_spiroforme	Chlorohydroquinone	0.0402616	0.76004
Streptococcus_alactolyticus	2-Phenylacetamide	0.0398338	0.762515
Subdoligranulum_variabile	N5-Methyl-L-glutamine	0.0398006	0.762707
Lactobacillus_zeae	(Z)-But-1-ene-1,2,4-tricarboxylate	0.0396551	0.763549
Clostridium_spiroforme	Purine	0.0395618	0.764089
Lactobacillus_zeae	4-Methylbenzyl,alcohol	0.039306	0.76557
Subdoligranulum_variabile	Zeranol	0.0393012	0.765599
Clostridium_spiroforme	Vanillylmandelic,acid	0.0391688	0.766366
Faecalibacterium_prausnitzii	Dihydrocapsaicin	0.0388162	0.76841
Clostridium_spiroforme	7a-Hydroxyandrost-4-ene-3,17-dione	0.0386896	0.769145
Enterococcus_cecorum	Nitrendipine	0.0384932	0.770284
Faecalibacterium_prausnitzii	Cholesterol	0.0381502	0.772276
Lactobacillus_agilis	Abscisic,alcohol	0.0381077	0.772523
Lactobacillus_zeae	Hippuric,acid	0.0380811	0.772677
Clostridium_spiroforme	3-Methyladenine	0.0380604	0.772797
Streptococcus_alactolyticus	Putrescine	0.0375528	0.775748
Enterococcus_cecorum	(3S,5S)-3,5-Diaminohexanoate	0.0374503	0.776344
Lactobacillus_zeae	2-Aminobenzoic,acid	0.037445	0.776375
Clostridium_spiroforme	Sinapic,acid	0.0371959	0.777825
Streptococcus_alactolyticus	Dodecanoic,acid	0.036892	0.779594
Lactobacillus_zeae	2-Phenylethanol	0.0367705	0.780302
Lactobacillus_zeae	Purine	0.036304	0.78302
Streptococcus_alactolyticus	Thiopental	0.0362195	0.783513
Lactobacillus_agilis	Caproic,acid	0.0361113	0.784145
Lactobacillus_zeae	3-Hydroxyphenylacetic,acid	0.0358842	0.78547
Subdoligranulum_variabile	17a-Estradiol	0.0358325	0.785771
Lactobacillus_zeae	4-Hydroxycinnamic,acid	0.0356298	0.786955
Lactobacillus_agilis	gamma-Glutamyltyramine	0.0354396	0.788065
Lactobacillus_agilis	3-Dehydroshikimate	0.0352973	0.788897
Enterococcus_cecorum	N-Acetyl-L-2-amino-6-oxopimelate	0.035174	0.789617
Enterococcus_cecorum	Neostigmine	0.0351265	0.789895
Clostridium_spiroforme	Abscisic,alcohol	0.0349833	0.790732
Streptococcus_alactolyticus	Uridine	0.0345483	0.793276
Enterococcus_cecorum	2-Oxoarginine	0.034194	0.79535
Enterococcus_cecorum	Imidazoleacetic,acid	0.0341009	0.795895
Enterococcus_cecorum	Dihydrouracil	0.0340391	0.796257
Lactobacillus_agilis	(R)-Pantoate	0.0340384	0.796261
Enterococcus_cecorum	4,5-Dihydroorotic,acid	0.0340223	0.796356
Streptococcus_alactolyticus	5-Methoxyindoleacetate	0.0336802	0.79836
Faecalibacterium_prausnitzii	Pimelic,acid	0.0336732	0.798401
Faecalibacterium_prausnitzii	12-Hydroxydodecanoic,acid	0.0333807	0.800116
Streptococcus_alactolyticus	Ketoleucine	0.0332656	0.800791
Lactobacillus_agilis	5-Deoxyadenosine	0.0332131	0.801099
Streptococcus_alactolyticus	(Z)-But-1-ene-1,2,4-tricarboxylate	0.0332017	0.801166
Lactobacillus_agilis	gamma-L-Glutamyl-D-alanine	0.0329277	0.802774
Lactobacillus_agilis	5-KETE	0.0328443	0.803263
Lactobacillus_zeae	Norfloxacin	0.0327925	0.803567
Lactobacillus_agilis	Hydroxypropionic,acid	0.032381	0.805984
Streptococcus_alactolyticus	Asiatic,acid	0.0321058	0.807601
Clostridium_spiroforme	Midodrine	0.0319928	0.808266
Clostridium_spiroforme	N-a-Acetylcitrulline	0.0318443	0.809139
Lactobacillus_agilis	Scopoletin	0.0317815	0.809508
Clostridium_spiroforme	Guanine	0.0316668	0.810183
Faecalibacterium_prausnitzii	Benzoate	0.0316192	0.810463
Lactobacillus_agilis	Salicyluric,acid	0.0315829	0.810676
Clostridium_spiroforme	D-Xylitol	0.0314894	0.811226
Lactobacillus_agilis	Trilostane	0.0314838	0.81126
Streptococcus_alactolyticus	Pyruvic,acid	0.031455	0.811429
Lactobacillus_zeae	Indole-3-carboxylic,acid	0.0314242	0.81161
Subdoligranulum_variabile	L-Leucine	0.0313097	0.812284
Lactobacillus_agilis	trans-Isoasarone	0.0311104	0.813457
Enterococcus_cecorum	N1-Acetylspermine	0.0310208	0.813985
Lactobacillus_agilis	2-Hydroxycinnamic,acid	0.0309797	0.814228
Streptococcus_alactolyticus	beta-Alanine	0.0309116	0.814629
Faecalibacterium_prausnitzii	N-Formyl-L-methionine	0.030778	0.815415
Enterococcus_cecorum	cis-9,10-Epoxystearic,acid	0.0307651	0.815491
Streptococcus_alactolyticus	Undecanoic,acid	0.0303488	0.817945
Enterococcus_cecorum	gamma-Glutamylcysteine	0.0301824	0.818927
Lactobacillus_agilis	2,4,6/3,5-Pentahydroxycyclohexanone	0.0301645	0.819032
Clostridium_spiroforme	Dihydrouracil	0.0300647	0.819621
Faecalibacterium_prausnitzii	Pyrrole-2-carboxylic,acid	0.0299358	0.820381
Enterococcus_cecorum	p-Anisaldehyde	0.029812	0.821111
Streptococcus_alactolyticus	1H-Indole-3-carboxaldehyde	0.0296646	0.821982
Streptococcus_alactolyticus	2-Pyrocatechuic,acid	0.0294858	0.823037
Enterococcus_cecorum	Neamine	0.0293058	0.824101
Faecalibacterium_prausnitzii	Fumaric,acid	0.0290238	0.825767
Faecalibacterium_prausnitzii	Oleic,acid	0.0286854	0.827767
Lactobacillus_agilis	1,2-Benzoquinone	0.0286748	0.827829
Faecalibacterium_prausnitzii	Sorbitol	0.0285354	0.828653
Streptococcus_alactolyticus	Enalapril	0.0283593	0.829695
Enterococcus_cecorum	N-Acetyl-a-neuraminic,acid	0.0283305	0.829865
Clostridium_spiroforme	Ribitol	0.0282599	0.830284
Streptococcus_alactolyticus	Biotin	0.0281846	0.830729
Enterococcus_cecorum	L-Methionine,S-oxide	0.0280256	0.83167
Faecalibacterium_prausnitzii	Carnosol	0.0279094	0.832358
Clostridium_spiroforme	Ethyl,icosapentate	0.0277226	0.833464
Lactobacillus_zeae	(10S)-Juvenile,hormone,III,diol	0.0276576	0.833849
Subdoligranulum_variabile	Pelargonic,acid	0.0275006	0.834779
Subdoligranulum_variabile	L-Glutamine	0.0274866	0.834861
Faecalibacterium_prausnitzii	N(omega)-Nitro-L-arginine,methyl,ester	0.0273579	0.835624
Clostridium_spiroforme	Deoxyuridine	0.0270621	0.837377
Lactobacillus_agilis	S-Adenosylmethionine	0.027017	0.837644
Subdoligranulum_variabile	Thiopental	0.0269559	0.838006
Clostridium_spiroforme	5-Aminopentanal	0.0264994	0.840714
Clostridium_spiroforme	Aminoglutethimide	0.0264952	0.840738
Clostridium_spiroforme	4-Fluoro-L-threonine	0.0264099	0.841245
Lactobacillus_agilis	N1,N8-Bis(4-coumaroyl)spermidine	0.026086	0.843167
Enterococcus_cecorum	Hippuric,acid	0.0257478	0.845175
Clostridium_spiroforme	Methyloxaloacetate	0.0256256	0.845901
Clostridium_spiroforme	Gentisate,aldehyde	0.0252699	0.848014
Streptococcus_alactolyticus	9-OxoODE	0.0252088	0.848378
Clostridium_spiroforme	(R)-Coclaurine	0.0250024	0.849605
Subdoligranulum_variabile	D-Galactose	0.0248742	0.850367
Faecalibacterium_prausnitzii	2-Pyrrolidinone	0.0247685	0.850995
Lactobacillus_zeae	Maleic,acid,homopolymer	0.0246988	0.85141
Faecalibacterium_prausnitzii	Myristic,acid	0.0245708	0.852171
Enterococcus_cecorum	Acetaminophen	0.0245529	0.852278
Lactobacillus_agilis	Ribitol	0.0244108	0.853123
Lactobacillus_agilis	6-Tuliposide,B	0.0243695	0.853369
Enterococcus_cecorum	Glycyl-glycine	0.0243201	0.853662
Enterococcus_cecorum	3,4-Dihydroxyhydrocinnamic,acid	0.0241999	0.854378
Clostridium_spiroforme	Dodecanedioic,acid	0.0241808	0.854492
Clostridium_spiroforme	Oxoadipic,acid	0.0240301	0.855389
Streptococcus_alactolyticus	Quinate	0.0239096	0.856106
Enterococcus_cecorum	4-Hydroxyphenylpyruvic,acid	0.0239073	0.85612
Streptococcus_alactolyticus	12-Keto-tetrahydro-leukotriene,B4	0.0238418	0.85651
Enterococcus_cecorum	D-Xylitol	0.0238059	0.856724
Faecalibacterium_prausnitzii	Indolelactic,acid	0.0237979	0.856771
Lactobacillus_agilis	Clavulanate	0.0237677	0.856951
Enterococcus_cecorum	4-Fluoro-L-threonine	0.0235618	0.858178
Enterococcus_cecorum	Guanidinosuccinic,acid	0.0231533	0.860612
Clostridium_spiroforme	D-Galactose	0.0230381	0.861299
Clostridium_spiroforme	9(S)-HPODE	0.0230031	0.861507
Faecalibacterium_prausnitzii	Maleic,acid	0.0229236	0.861981
Subdoligranulum_variabile	L-2-Hydroxyglutaric,acid	0.0228978	0.862135
Lactobacillus_agilis	N5-Methyl-L-glutamine	0.0228281	0.86255
Streptococcus_alactolyticus	epsilon-(gamma-L-Glutamyl)-L-lysine	0.0225453	0.864237
Streptococcus_alactolyticus	Neostigmine	0.0223839	0.8652
Lactobacillus_agilis	Kynurenic,acid	0.0223444	0.865435
Lactobacillus_agilis	5-Hydroxyindoleacetic,acid	0.0222178	0.866191
Enterococcus_cecorum	Gluconolactone	0.0221361	0.866678
Clostridium_spiroforme	4-Acetylbutyrate	0.0219425	0.867834
Faecalibacterium_prausnitzii	2-Aminobenzoic,acid	0.0219386	0.867857
Lactobacillus_agilis	Pseudoephedrine	0.0219323	0.867895
Enterococcus_cecorum	Phenylacetic,acid	0.0218903	0.868146
Lactobacillus_zeae	L-Fucose	0.0217433	0.869023
Faecalibacterium_prausnitzii	Homocitrulline	0.0217324	0.869088
Lactobacillus_agilis	12-KETE	0.0215964	0.8699
Lactobacillus_agilis	O-Acetyl-L-homoserine	0.0215807	0.869994
Enterococcus_cecorum	9-OxoODE	0.0215413	0.870229
Streptococcus_alactolyticus	Subaphylline	0.0214661	0.870679
Lactobacillus_agilis	DHHA	0.0210242	0.873319
Lactobacillus_agilis	Prednisone	0.0209076	0.874016
Lactobacillus_agilis	Carnosol	0.0206765	0.875397
Lactobacillus_zeae	Neostigmine	0.0206219	0.875724
Enterococcus_cecorum	L-threo-3-Methylaspartate	0.0205397	0.876215
Subdoligranulum_variabile	Citraconic,acid	0.0204781	0.876583
Lactobacillus_zeae	Deoxyribose	0.0204476	0.876765
Faecalibacterium_prausnitzii	Scopoline	0.0204215	0.876921
Faecalibacterium_prausnitzii	(R)-3-Hydroxybutyric,acid	0.0203213	0.877521
Subdoligranulum_variabile	N1-Acetylspermine	0.0194332	0.882835
Subdoligranulum_variabile	N-Acetylornithine	0.0193899	0.883094
Enterococcus_cecorum	Acetylcholine	0.019306	0.883597
Enterococcus_cecorum	Dulcin	0.0190275	0.885264
Faecalibacterium_prausnitzii	4,5-Dihydroorotic,acid	0.0189876	0.885503
Lactobacillus_agilis	N-Formyl-L-methionine	0.0189562	0.885691
Enterococcus_cecorum	Methyloxaloacetate	0.0189214	0.8859
Streptococcus_alactolyticus	Pantothenic,acid	0.0188256	0.886474
Clostridium_spiroforme	Dimethylglycine	0.0186279	0.887658
Enterococcus_cecorum	N-Acetyl-L-aspartic,acid	0.0185877	0.887899
Streptococcus_alactolyticus	9(S)-HPODE	0.0185336	0.888224
Lactobacillus_zeae	2-Oxoarginine	0.0184984	0.888434
Lactobacillus_agilis	(R)-4-Dehydropantoate	0.0184811	0.888538
Subdoligranulum_variabile	13-L-Hydroperoxylinoleic,acid	0.0183626	0.889248
Clostridium_spiroforme	Caprylic,acid	0.0179583	0.891672
Subdoligranulum_variabile	3-Hydroxyanthranilate	0.0179405	0.891778
Subdoligranulum_variabile	N-Acetyl-L-aspartic,acid	0.0178848	0.892113
Subdoligranulum_variabile	Hippuric,acid	0.0177989	0.892628
Streptococcus_alactolyticus	Ethyl,icosapentate	0.0177642	0.892835
Faecalibacterium_prausnitzii	DHHA	0.0174756	0.894567
Clostridium_spiroforme	Hydroxykynurenine	0.0174631	0.894642
Subdoligranulum_variabile	4-Quinolinecarboxylic,acid	0.017462	0.894649
Streptococcus_alactolyticus	Thymine	0.0172885	0.895689
Lactobacillus_zeae	Azelaic,acid	0.0172575	0.895875
Clostridium_spiroforme	L-threo-3-Methylaspartate	0.0172148	0.896131
Faecalibacterium_prausnitzii	Purine	0.0171916	0.896271
Enterococcus_cecorum	N5-Methyl-L-glutamine	0.0170636	0.897039
Streptococcus_alactolyticus	Aflatoxin,G2	0.0169913	0.897473
Clostridium_spiroforme	Rivastigmine	0.0168376	0.898395
Subdoligranulum_variabile	2-Pyrrolidinone	0.0168218	0.89849
Enterococcus_cecorum	p-Synephrine	0.0167286	0.89905
Enterococcus_cecorum	2,6-Dihydroxy-4-methoxyacetophenone	0.0166307	0.899637
Lactobacillus_agilis	Azelaic,acid	0.0165153	0.90033
Lactobacillus_agilis	Allocholic,acid	0.0164634	0.900642
Clostridium_spiroforme	4-Acetamidobutanoate	0.0164484	0.900732
Clostridium_spiroforme	Scopoletin	0.0163401	0.901382
Lactobacillus_agilis	7a-Hydroxyandrost-4-ene-3,17-dione	0.0162753	0.901771
Lactobacillus_agilis	Adenosine	0.0160485	0.903134
Enterococcus_cecorum	myo-Inositol	0.015993	0.903467
Subdoligranulum_variabile	Coniferin	0.0159853	0.903513
Lactobacillus_agilis	(24R,24(1)R)-Fucosterol,epoxide	0.0159829	0.903527
Lactobacillus_zeae	Pyridoxine	0.0158873	0.904102
Streptococcus_alactolyticus	Pyrimidine	0.01543	0.90685
Faecalibacterium_prausnitzii	Sphinganine	0.0154263	0.906872
Streptococcus_alactolyticus	Allocholic,acid	0.0153259	0.907475
Faecalibacterium_prausnitzii	L-Phosphoarginine	0.015112	0.908761
Streptococcus_alactolyticus	Gluconolactone	0.0149688	0.909622
Streptococcus_alactolyticus	Prednisone	0.014864	0.910252
Streptococcus_alactolyticus	10-Hydroxydecanoic,acid	0.014676	0.911383
Streptococcus_alactolyticus	Demethylated,antipyrine	0.0145474	0.912157
Clostridium_spiroforme	Phenylpropanolamine	0.0144889	0.912508
Clostridium_spiroforme	Hydroxypropionic,acid	0.0144422	0.912789
Streptococcus_alactolyticus	Caproic,acid	0.0143542	0.913319
Streptococcus_alactolyticus	2-Aminobenzoic,acid	0.0142427	0.913989
Lactobacillus_agilis	(S)-2-Phenyloxirane	0.0141889	0.914313
Lactobacillus_zeae	6-Ketoprostaglandin,E1	0.0140726	0.915013
Lactobacillus_agilis	Hydroxyzine	0.0136482	0.917566
Streptococcus_alactolyticus	7a-Hydroxyandrost-4-ene-3,17-dione	0.0134456	0.918786
Clostridium_spiroforme	trans-trans-Muconic,acid	0.0132179	0.920157
Streptococcus_alactolyticus	Pseudoephedrine	0.0129073	0.922027
Lactobacillus_agilis	Phenylpyruvic,acid	0.0128747	0.922224
Subdoligranulum_variabile	N-Acetylneuraminic,acid	0.0127933	0.922714
Streptococcus_alactolyticus	L-Methionine,S-oxide	0.0125778	0.924012
Lactobacillus_zeae	Tyramine	0.0125011	0.924474
Enterococcus_cecorum	Nalpha-Methylhistidine	0.0124812	0.924594
Subdoligranulum_variabile	(2E)-Decenoyl-ACP	0.0122692	0.925871
Enterococcus_cecorum	Fumaric,acid	0.012266	0.92589
Subdoligranulum_variabile	3-Dehydrosphinganine	0.0121643	0.926503
Enterococcus_cecorum	16alpha-Hydroxyestrone	0.0121427	0.926633
Lactobacillus_agilis	5-Aminopentanal	0.0119906	0.92755
Clostridium_spiroforme	N-Acetyl-L-aspartic,acid	0.0119183	0.927985
Enterococcus_cecorum	Maleic,acid,homopolymer	0.0118021	0.928686
Subdoligranulum_variabile	(R)-2-O-Sulfolactate	0.0117695	0.928882
Lactobacillus_agilis	4-Hydroxyphenylacetaldehyde	0.0116368	0.929682
Lactobacillus_zeae	Nicotinamide,ribotide	0.0115514	0.930197
Clostridium_spiroforme	2,6-Dihydroxy-4-methoxyacetophenone	0.0115493	0.930209
Subdoligranulum_variabile	2-Hydroxyisophthalic,acid	0.0112848	0.931804
Lactobacillus_agilis	Xanthurenic,acid	0.011263	0.931935
Clostridium_spiroforme	L-Histidinol	0.0111848	0.932407
Faecalibacterium_prausnitzii	L-Aspartate-semialdehyde	0.0111457	0.932643
Clostridium_spiroforme	L-Alanine	0.011018	0.933413
Streptococcus_alactolyticus	5-Hydroxymethyluracil	0.0109457	0.933849
Clostridium_spiroforme	2-Hydroxy-3-oxoadipate	0.0103728	0.937303
Streptococcus_alactolyticus	Maleic,acid	0.0103661	0.937344
Lactobacillus_agilis	2,3-Dinor-8-iso,prostaglandin,F2alpha	0.0103607	0.937377
Streptococcus_alactolyticus	Prostaglandin,F3a	0.0102728	0.937907
Lactobacillus_zeae	1,2-Benzoquinone	0.0101269	0.938787
Clostridium_spiroforme	L-2-Amino-4-methylenepentanedioic,acid	0.0100771	0.939088
Lactobacillus_zeae	4-Guanidinobutanoic,acid	0.00990215	0.940143
Lactobacillus_agilis	Paromamine	0.00986065	0.940393
Lactobacillus_agilis	1H-Indole-3-carboxaldehyde	0.00945373	0.942849
Streptococcus_alactolyticus	13(S)-HpOTrE	0.00944834	0.942882
Enterococcus_cecorum	gamma-L-Glutamyl-D-alanine	0.00942124	0.943045
Enterococcus_cecorum	L-Pyrrolysine	0.00911955	0.944866
Subdoligranulum_variabile	Aminoglutethimide	0.00911788	0.944876
Subdoligranulum_variabile	Myristoleic,acid	0.00886941	0.946376
Streptococcus_alactolyticus	Imidazoleacetic,acid	0.00874184	0.947146
Lactobacillus_zeae	Rivastigmine	0.00869162	0.94745
Subdoligranulum_variabile	L-Lysine	0.00857063	0.94818
Streptococcus_alactolyticus	L-Tyrosine	0.00856154	0.948235
Enterococcus_cecorum	Tryptophanol	0.00854945	0.948308
Clostridium_spiroforme	Docosahexaenoic,acid	0.00838825	0.949281
Lactobacillus_agilis	L-Isoleucine	0.00827622	0.949958
Lactobacillus_zeae	Xanthurenic,acid	0.00809734	0.951038
Enterococcus_cecorum	Thymine	0.00802431	0.951479
Streptococcus_alactolyticus	Thromboxane,B2	0.00782305	0.952695
Clostridium_spiroforme	5-(2-Hydroxyethyl)-4-methylthiazole	0.00779714	0.952851
Enterococcus_cecorum	1-Methyladenosine	0.00743855	0.955017
Streptococcus_alactolyticus	p-Hydroxyphenylacetic,acid	0.0073227	0.955717
Clostridium_spiroforme	Di-n-octyl,phthalate	0.00715404	0.956736
Streptococcus_alactolyticus	Phenylpropanolamine	0.00699193	0.957716
Lactobacillus_agilis	6-Ketoprostaglandin,E1	0.00671803	0.959371
Subdoligranulum_variabile	Pyridoxine	0.00665096	0.959776
Lactobacillus_agilis	Indolelactic,acid	0.00653054	0.960504
Clostridium_spiroforme	L-Glutamic,acid	0.00652737	0.960523
Enterococcus_cecorum	Paromamine	0.00620103	0.962495
Clostridium_spiroforme	2-Hydroxyglutarate	0.00586094	0.964551
Enterococcus_cecorum	4-(Glutamylamino),butanoate	0.00564518	0.965855
Enterococcus_cecorum	Norepinephrine	0.00564119	0.965879
Enterococcus_cecorum	L-Phosphoarginine	0.00553375	0.966528
Subdoligranulum_variabile	2-Hydroxyglutarate	0.00548286	0.966836
Lactobacillus_agilis	Acetylcholine	0.005453	0.967016
Lactobacillus_agilis	Suberic,acid	0.00530978	0.967882
Lactobacillus_agilis	Asiatic,acid	0.00508916	0.969216
Subdoligranulum_variabile	Phenylacetic,acid	0.0050125	0.96968
Clostridium_spiroforme	L-Threonine	0.00462815	0.972004
Lactobacillus_agilis	3-Epiecdysone	0.00459241	0.97222
Streptococcus_alactolyticus	2-Hydroxy-3-oxoadipate	0.004415	0.973292
Enterococcus_cecorum	N-Acetylleucine	0.00432538	0.973834
Subdoligranulum_variabile	Indole-3-carboxylic,acid	0.00413414	0.974991
Clostridium_spiroforme	3,4-Dihydroxyhydrocinnamic,acid	0.00407963	0.975321
Enterococcus_cecorum	4-Acetamido-2-aminobutanoic,acid	0.00392342	0.976265
Streptococcus_alactolyticus	Adenine	0.00390744	0.976362
Faecalibacterium_prausnitzii	L-Valine	0.00384856	0.976718
Subdoligranulum_variabile	Deoxyinosine	0.00362865	0.978048
Enterococcus_cecorum	Enterolactone	0.00358185	0.978331
Faecalibacterium_prausnitzii	Oleoylethanolamide	0.0032355	0.980426
Clostridium_spiroforme	N-Acetylleucine	0.00310653	0.981206
Subdoligranulum_variabile	Thromboxane,B2	0.00301166	0.98178
Subdoligranulum_variabile	Bovinic,acid	0.00286723	0.982654
Lactobacillus_zeae	Ethyl,icosapentate	0.00286025	0.982696
Lactobacillus_agilis	N-Acetyl-a-neuraminic,acid	0.0026484	0.983977
Lactobacillus_agilis	Rivastigmine	0.00240725	0.985436
Lactobacillus_zeae	Nonadecanoic,acid	0.00228893	0.986152
Enterococcus_cecorum	Cycloheximide	0.00224729	0.986404
Faecalibacterium_prausnitzii	Coniferin	0.00184575	0.988833
Clostridium_spiroforme	4-Guanidinobutanal	0.00184279	0.988851
Lactobacillus_zeae	4-Acetylbutyrate	0.00151433	0.990838
Lactobacillus_zeae	D-beta-Phenylalanine	0.00141241	0.991455
Lactobacillus_agilis	L-Threonine	0.00121127	0.992671
Enterococcus_cecorum	Docosahexaenoic,acid	0.00117384	0.992898
Lactobacillus_agilis	4-Quinolinecarboxylic,acid	0.00102229	0.993815
Subdoligranulum_variabile	Dehydroepiandrosterone	0.000987692	0.994024
Clostridium_spiroforme	Nitrendipine	0.000966115	0.994155
Clostridium_spiroforme	Nonadecanoic,acid	0.000689802	0.995826
Streptococcus_alactolyticus	2-Oxoarginine	0.000568986	0.996557
Subdoligranulum_variabile	Oxoglutaric,acid	0.000281365	0.998298
Lactobacillus_agilis	Deoxyadenosine	0.00012309	0.999255
Enterococcus_cecorum	alpha-Ketoisovaleric,acid	7.08e-05	0.999572
Streptococcus_alactolyticus	3-Epiecdysone	2.72e-05	0.999836
Lactobacillus_agilis	Quinestrol	8.45e-06	0.999949
Streptococcus_alactolyticus	p-Synephrine	-9.4e-05	0.999431
Subdoligranulum_variabile	Di-n-octyl,phthalate	-0.000134106	0.999189
Subdoligranulum_variabile	Kanosamine	-0.000280946	0.9983
Subdoligranulum_variabile	Glycyl-glycine	-0.00030176	0.998174
Subdoligranulum_variabile	4-Guanidinobutanal	-0.000309365	0.998128
Faecalibacterium_prausnitzii	Alpha-dimorphecolic,acid	-0.000538002	0.996745
Enterococcus_cecorum	Prednisone	-0.000771375	0.995333
Subdoligranulum_variabile	Kynurenic,acid	-0.000773095	0.995323
Lactobacillus_zeae	16alpha-Hydroxyestrone	-0.000822625	0.995023
Enterococcus_cecorum	(R)-3-Hydroxybutyric,acid	-0.00092673	0.994393
Lactobacillus_agilis	Purine	-0.00095885	0.994199
Faecalibacterium_prausnitzii	Nootkatone	-0.00100739	0.993905
Streptococcus_alactolyticus	Enterolactone	-0.00123098	0.992552
Enterococcus_cecorum	Aminoglutethimide	-0.00130045	0.992132
Subdoligranulum_variabile	7-Dehydrocholesterol	-0.00140237	0.991515
Lactobacillus_agilis	Pirbuterol	-0.00148748	0.991
Lactobacillus_agilis	Adenine	-0.00165982	0.989958
Clostridium_spiroforme	L-Isoleucine	-0.00173859	0.989481
Subdoligranulum_variabile	(13E)-11a-Hydroxy-9,15-dioxoprost-13-enoic,acid	-0.00184434	0.988841
Lactobacillus_agilis	Probucol	-0.00199945	0.987903
Enterococcus_cecorum	15-Deoxy-d-12,14-PGJ2	-0.00200148	0.987891
Enterococcus_cecorum	Creatinine	-0.00212757	0.987128
Lactobacillus_agilis	Dammarenediol,II	-0.00224765	0.986402
Lactobacillus_agilis	4-Guanidinobutanoic,acid	-0.0023393	0.985847
Enterococcus_cecorum	N-a-Acetylcitrulline	-0.00241887	0.985366
Clostridium_spiroforme	L-Arginine	-0.00255918	0.984517
Clostridium_spiroforme	Tetrahydrodipicolinate	-0.00258443	0.984364
Subdoligranulum_variabile	L-Valine	-0.00265076	0.983963
Enterococcus_cecorum	Phendimetrazine	-0.00271739	0.98356
Clostridium_spiroforme	2-Oxoarginine	-0.00279913	0.983065
Enterococcus_cecorum	Sinapic,acid	-0.00280508	0.983029
Subdoligranulum_variabile	L-Isoleucine	-0.00283942	0.982822
Clostridium_spiroforme	2-Iminobutanoate	-0.0029027	0.982439
Clostridium_spiroforme	p-Synephrine	-0.00300626	0.981813
Enterococcus_cecorum	N-Alpha-acetyllysine	-0.00304694	0.981567
Lactobacillus_agilis	Fumaric,acid	-0.00307043	0.981424
Subdoligranulum_variabile	Probucol	-0.00310441	0.981219
Subdoligranulum_variabile	Phenyllactate	-0.0031193	0.981129
Streptococcus_alactolyticus	Pelargonic,acid	-0.00322596	0.980484
Clostridium_spiroforme	Deisopropylatrazine	-0.00329893	0.980042
Streptococcus_alactolyticus	5-Dehydroavenasterol	-0.00342357	0.979288
Lactobacillus_agilis	4-Hydroxycinnamic,acid	-0.00352106	0.978699
Clostridium_spiroforme	Dulcin	-0.00386106	0.976642
Streptococcus_alactolyticus	L-Valine	-0.00391138	0.976338
Lactobacillus_agilis	Catechol	-0.00395974	0.976046
Streptococcus_alactolyticus	2-Biphenylol	-0.0041613	0.974827
Subdoligranulum_variabile	Hydroxykynurenine	-0.00428128	0.974101
Clostridium_spiroforme	N(omega)-Nitro-L-arginine,methyl,ester	-0.0043893	0.973448
Clostridium_spiroforme	3-Hydroxyphenylacetic,acid	-0.00443536	0.973169
Subdoligranulum_variabile	Dihydrocapsaicin	-0.00444334	0.973121
Lactobacillus_zeae	Lacto-N-biose,I	-0.00449183	0.972828
Lactobacillus_agilis	D-Xylitol	-0.00465762	0.971825
Clostridium_spiroforme	5-Aminopentanoic,acid	-0.00468014	0.971689
Lactobacillus_agilis	9S-hydroxy-11,15-dioxo-5Z,13E-prostadienoic,acid	-0.00512794	0.968982
Subdoligranulum_variabile	L-Aspartate-semialdehyde	-0.00541248	0.967261
Faecalibacterium_prausnitzii	N-Alpha-acetyllysine	-0.0054347	0.967127
Subdoligranulum_variabile	Caprylic,acid	-0.00560013	0.966127
Clostridium_spiroforme	Acetylcholine	-0.00567027	0.965703
Streptococcus_alactolyticus	Vanillylmandelic,acid	-0.00571543	0.96543
Subdoligranulum_variabile	Sphinganine	-0.00582576	0.964763
Faecalibacterium_prausnitzii	Phenylpropanolamine	-0.00585006	0.964616
Enterococcus_cecorum	Sorbitol	-0.00603726	0.963485
Faecalibacterium_prausnitzii	5-Acetamidovalerate	-0.00610369	0.963083
Enterococcus_cecorum	Alpha-D-Glucose	-0.00612476	0.962956
Lactobacillus_zeae	(3R)-beta-Leucine	-0.00615282	0.962786
Clostridium_spiroforme	Anabasine	-0.0064674	0.960885
Lactobacillus_zeae	Erythritol	-0.00653137	0.960499
Enterococcus_cecorum	Geranylgeraniol	-0.00672264	0.959343
Lactobacillus_agilis	Aflatoxin,G2	-0.00695139	0.95796
Faecalibacterium_prausnitzii	2-Iminobutanoate	-0.00706703	0.957262
Lactobacillus_agilis	Phenylpropanolamine	-0.00708024	0.957182
Streptococcus_alactolyticus	3,4-Dihydroxyphenylglycol	-0.00727039	0.956033
Clostridium_spiroforme	4-(Glutamylamino),butanoate	-0.00730674	0.955814
Lactobacillus_agilis	Acetaminophen	-0.00756646	0.954245
Lactobacillus_zeae	Acetaminophen	-0.0076916	0.953489
Enterococcus_cecorum	Lithocholyltaurine	-0.00773746	0.953212
Subdoligranulum_variabile	13(S)-HpOTrE	-0.00781142	0.952765
Enterococcus_cecorum	Myristic,acid	-0.00806619	0.951226
Lactobacillus_zeae	9S-hydroxy-11,15-dioxo-5Z,13E-prostadienoic,acid	-0.0080968	0.951041
Clostridium_spiroforme	4-Acetamido-2-aminobutanoic,acid	-0.00813709	0.950798
Lactobacillus_agilis	2-Naphthylamine	-0.00822357	0.950276
Subdoligranulum_variabile	10-Hydroxydecanoic,acid	-0.00831191	0.949742
Lactobacillus_zeae	Adipate,semialdehyde	-0.00835599	0.949476
Enterococcus_cecorum	Squalene	-0.0083976	0.949225
Lactobacillus_agilis	4-Hydroxycinnamoylagmatine	-0.0084538	0.948885
Clostridium_spiroforme	2-Hydroxyisophthalic,acid	-0.00860547	0.94797
Enterococcus_cecorum	Tetrahydrodipicolinate	-0.00872354	0.947257
Lactobacillus_agilis	N-Acetylglutamic,acid	-0.00881803	0.946686
Lactobacillus_agilis	Galactitol	-0.00921755	0.944275
Lactobacillus_agilis	Muramic,acid	-0.00925367	0.944057
Enterococcus_cecorum	N(omega)-Nitro-L-arginine,methyl,ester	-0.00933356	0.943574
Clostridium_spiroforme	Ectoine	-0.00940959	0.943115
Faecalibacterium_prausnitzii	Isoalantolactone	-0.00952231	0.942435
Clostridium_spiroforme	12-Keto-tetrahydro-leukotriene,B4	-0.00959192	0.942015
Clostridium_spiroforme	1-Aminocyclopropanecarboxylic,acid	-0.00989555	0.940183
Lactobacillus_agilis	2-Dehydro-3-deoxy-L-rhamnonate	-0.00990228	0.940142
Subdoligranulum_variabile	6-Keto-prostaglandin,F1a	-0.00995133	0.939846
Lactobacillus_agilis	Androsterone	-0.0100029	0.939535
Clostridium_spiroforme	20-Carboxy-leukotriene,B4	-0.0100094	0.939496
Clostridium_spiroforme	N5-Methyl-L-glutamine	-0.0101954	0.938374
Streptococcus_alactolyticus	Midodrine	-0.0103185	0.937631
Subdoligranulum_variabile	14,15-DiHETrE	-0.010453	0.93682
Subdoligranulum_variabile	Hydroquinone	-0.0106524	0.935617
Enterococcus_cecorum	N-methyl-L-glutamic,Acid	-0.0107397	0.935091
Faecalibacterium_prausnitzii	14,15-DiHETrE	-0.0108218	0.934595
Clostridium_spiroforme	Hippuric,acid	-0.0108377	0.9345
Lactobacillus_agilis	Phendimetrazine	-0.0108588	0.934372
Lactobacillus_agilis	Subaphylline	-0.0110397	0.933281
Faecalibacterium_prausnitzii	Hydroxypropionic,acid	-0.0111336	0.932715
Enterococcus_cecorum	N-Butyryl-L-homoserine,lactone	-0.0112969	0.931731
Faecalibacterium_prausnitzii	(S)-Methylmalonic,acid,semialdehyde	-0.0113114	0.931644
Lactobacillus_agilis	9(S)-HPODE	-0.0113933	0.93115
Enterococcus_cecorum	Isoalantolactone	-0.0114546	0.93078
Clostridium_spiroforme	L-Methionine,(R)-S-oxide	-0.011586	0.929988
Enterococcus_cecorum	N-Acetylneuraminic,acid	-0.0118888	0.928163
Streptococcus_alactolyticus	Sorbitol	-0.0119018	0.928085
Faecalibacterium_prausnitzii	2,4-Dihydroxyacetophenone	-0.0119291	0.92792
Lactobacillus_agilis	Anabasine	-0.0119389	0.927861
Lactobacillus_agilis	Tryptophanol	-0.012244	0.926023
Enterococcus_cecorum	CMP	-0.0122893	0.92575
Lactobacillus_agilis	Nitrendipine	-0.0124822	0.924588
Enterococcus_cecorum	4-Acetamidobutanoate	-0.0125857	0.923964
Subdoligranulum_variabile	Biotin	-0.0126257	0.923723
Subdoligranulum_variabile	(R)-Pantoate	-0.0126611	0.92351
Clostridium_spiroforme	15-Deoxy-d-12,14-PGJ2	-0.0128463	0.922395
Subdoligranulum_variabile	(2R,3R)-3-Methylglutamyl-5-semialdehyde-N6-lysine	-0.0129105	0.922008
Faecalibacterium_prausnitzii	L-Tyrosine	-0.0131962	0.920288
Subdoligranulum_variabile	(R)-4-Dehydropantoate	-0.013233	0.920066
Lactobacillus_zeae	L-2,4-diaminobutyric,acid	-0.0133022	0.91965
Enterococcus_cecorum	20-Carboxy-leukotriene,B4	-0.0133533	0.919342
Faecalibacterium_prausnitzii	Sphingosine	-0.0133725	0.919227
Lactobacillus_zeae	Piperidine	-0.0136507	0.917552
Lactobacillus_zeae	Quinolinic,acid	-0.0137774	0.916789
Enterococcus_cecorum	Prostaglandin,E1	-0.0137819	0.916762
Subdoligranulum_variabile	(24R,24(1)R)-Fucosterol,epoxide	-0.0139367	0.915831
Subdoligranulum_variabile	Phenol	-0.0141175	0.914742
Enterococcus_cecorum	Phenyl,acetate	-0.014311	0.913578
Subdoligranulum_variabile	Chlorohydroquinone	-0.0144965	0.912463
Clostridium_spiroforme	L-Pyrrolysine	-0.0145155	0.912348
Lactobacillus_agilis	5-Acetamidovalerate	-0.0145356	0.912227
Subdoligranulum_variabile	Alpha-dimorphecolic,acid	-0.0145504	0.912138
Subdoligranulum_variabile	Oleoylethanolamide	-0.0146552	0.911508
Lactobacillus_agilis	L-Aspartate-semialdehyde	-0.0147365	0.911019
Subdoligranulum_variabile	L-Phenylalanine	-0.0156571	0.905485
Clostridium_spiroforme	Hypoxanthine	-0.0157798	0.904748
Clostridium_spiroforme	Ascorbate	-0.0158686	0.904214
Subdoligranulum_variabile	Prostaglandin,E1	-0.0159624	0.903651
Lactobacillus_agilis	Pantothenic,acid	-0.0159816	0.903535
Faecalibacterium_prausnitzii	6-Deoxy-L-galactose	-0.0160414	0.903176
Subdoligranulum_variabile	Methyloxaloacetate	-0.0161821	0.902331
Clostridium_spiroforme	4-Hydroxystyrene	-0.0163351	0.901412
Clostridium_spiroforme	6-Keto-prostaglandin,F1a	-0.0164805	0.900539
Faecalibacterium_prausnitzii	Indole-3-carboxylic,acid	-0.0165372	0.900199
Clostridium_spiroforme	4-Hydroxyphenylpyruvic,acid	-0.0168473	0.898337
Streptococcus_alactolyticus	5-Hydroxyindoleacetic,acid	-0.0169235	0.89788
Subdoligranulum_variabile	1,1-Dimethylbiguanide	-0.0170374	0.897196
Lactobacillus_zeae	Clavulanate	-0.017062	0.897048
Lactobacillus_agilis	9,10-Dihydroxystearate	-0.017068	0.897013
Subdoligranulum_variabile	2-Aminobenzoic,acid	-0.0170723	0.896987
Clostridium_spiroforme	Cortisol	-0.0173414	0.895372
Faecalibacterium_prausnitzii	Palmitic,acid	-0.0174359	0.894805
Clostridium_spiroforme	Phendimetrazine	-0.0175086	0.894369
Subdoligranulum_variabile	Erucic,acid	-0.0175355	0.894208
Lactobacillus_agilis	2,4-Dihydroxyacetophenone	-0.0176388	0.893588
Enterococcus_cecorum	2-Keto-6-acetamidocaproate	-0.0182329	0.890026
Lactobacillus_zeae	1,1-Dimethylbiguanide	-0.0182501	0.889922
Clostridium_spiroforme	(R)-2-O-Sulfolactate	-0.0182942	0.889658
Streptococcus_alactolyticus	4-Oxoglutaramate	-0.0183005	0.88962
Streptococcus_alactolyticus	Galactitol	-0.018336	0.889407
Enterococcus_cecorum	Norfloxacin	-0.0183698	0.889205
Clostridium_spiroforme	Quinate	-0.0184109	0.888958
Streptococcus_alactolyticus	Dimethylsulfonioacetate	-0.0186227	0.88769
Faecalibacterium_prausnitzii	Allocholic,acid	-0.0187318	0.887036
Enterococcus_cecorum	D-beta-Phenylalanine	-0.0191598	0.884472
Lactobacillus_agilis	Vanillylmandelic,acid	-0.0193049	0.883603
Lactobacillus_zeae	Neamine	-0.0197751	0.880789
Subdoligranulum_variabile	Cortexolone	-0.0197938	0.880677
Streptococcus_alactolyticus	D-Lyxose	-0.0198866	0.880121
Subdoligranulum_variabile	Ectoine	-0.0200274	0.879279
Streptococcus_alactolyticus	Diisooctyl,phthalate	-0.0200901	0.878904
Lactobacillus_agilis	Pimelic,acid	-0.0203588	0.877297
Enterococcus_cecorum	Deoxyinosine	-0.0203934	0.877089
Subdoligranulum_variabile	3-Methylthiopropionic,acid	-0.0206561	0.875519
Clostridium_spiroforme	N-Acetylneuraminic,acid	-0.0207588	0.874905
Subdoligranulum_variabile	Uracil	-0.0207799	0.874779
Clostridium_spiroforme	(R)-3-Hydroxybutyric,acid	-0.0207907	0.874714
Streptococcus_alactolyticus	3,4-Dihydroxyhydrocinnamic,acid	-0.0210732	0.873026
Enterococcus_cecorum	L-2-Hydroxyglutaric,acid	-0.0211818	0.872377
Subdoligranulum_variabile	4-Pyridoxic,acid	-0.0213738	0.87123
Faecalibacterium_prausnitzii	1,2-Benzoquinone	-0.0214375	0.87085
Lactobacillus_agilis	Sinapic,acid	-0.0214704	0.870653
Subdoligranulum_variabile	Deoxyadenosine	-0.0214989	0.870483
Enterococcus_cecorum	(R)-Coclaurine	-0.0218953	0.868116
Lactobacillus_agilis	4-Nitrocatechol	-0.0219218	0.867957
Enterococcus_cecorum	4-Nitrocatechol	-0.0226104	0.863849
Lactobacillus_zeae	4-Hydroxycinnamoylmethane	-0.0226464	0.863634
Lactobacillus_agilis	Dihydrouracil	-0.0227085	0.863263
Streptococcus_alactolyticus	Piperidine	-0.0227895	0.862781
Enterococcus_cecorum	2-Hydroxy-3-oxoadipate	-0.022929	0.861949
Enterococcus_cecorum	Allocholic,acid	-0.0231077	0.860883
Enterococcus_cecorum	(R)-4-Dehydropantoate	-0.0232039	0.86031
Enterococcus_cecorum	Homocitrulline	-0.0232289	0.860161
Enterococcus_cecorum	2-Pyrrolidinone	-0.0234026	0.859126
Enterococcus_cecorum	Deoxyuridine	-0.0234932	0.858586
Subdoligranulum_variabile	Sphingosine	-0.0237173	0.857251
Faecalibacterium_prausnitzii	Harmaline	-0.0237435	0.857096
Streptococcus_alactolyticus	N-Acetylmuramate	-0.0240069	0.855527
Enterococcus_cecorum	11b-PGF2a	-0.0240141	0.855484
Subdoligranulum_variabile	Dimethylglycine	-0.0240585	0.85522
Faecalibacterium_prausnitzii	L-Isoleucine	-0.0241388	0.854742
Lactobacillus_agilis	myo-Inositol	-0.0241479	0.854687
Faecalibacterium_prausnitzii	Dimethylsulfonioacetate	-0.0242244	0.854232
Faecalibacterium_prausnitzii	Hydroxyphenyllactic,acid	-0.0243564	0.853447
Enterococcus_cecorum	gamma-Glutamyltyramine	-0.0243623	0.853412
Lactobacillus_agilis	Linoleic,acid	-0.0248995	0.850216
Enterococcus_cecorum	Sotalol	-0.0249084	0.850163
Subdoligranulum_variabile	6-Tuliposide,B	-0.0250392	0.849385
Lactobacillus_agilis	Genistein	-0.0250993	0.849028
Lactobacillus_zeae	2-Hydroxy-3-oxoadipate	-0.025183	0.848531
Lactobacillus_agilis	Homogentisic,acid	-0.0252647	0.848045
Lactobacillus_zeae	2-Biphenylol	-0.0254103	0.84718
Streptococcus_alactolyticus	3,4-Dihydroxybenzeneacetic,acid	-0.0254992	0.846652
Lactobacillus_agilis	Methyloxaloacetate	-0.0255751	0.846201
Lactobacillus_zeae	1H-Indole-3-carboxaldehyde	-0.0255937	0.84609
Faecalibacterium_prausnitzii	S-Adenosylmethionine	-0.0258692	0.844454
Lactobacillus_agilis	Guanidinosuccinic,acid	-0.0259843	0.843771
Subdoligranulum_variabile	myo-Inositol	-0.0260532	0.843362
Streptococcus_alactolyticus	Formoterol	-0.0262424	0.842238
Lactobacillus_agilis	Bovinic,acid	-0.0262567	0.842154
Streptococcus_alactolyticus	O-Acetyl-L-homoserine	-0.0262693	0.842079
Lactobacillus_agilis	Nordiazepam	-0.026328	0.84173
Subdoligranulum_variabile	N-Alpha-acetyllysine	-0.0263313	0.841711
Clostridium_spiroforme	Lithocholyltaurine	-0.0264075	0.841259
Streptococcus_alactolyticus	Rivastigmine	-0.0264977	0.840724
Enterococcus_cecorum	Alpha-Tocotrienol	-0.026532	0.84052
Lactobacillus_agilis	7-Dehydrodesmosterol	-0.026654	0.839796
Streptococcus_alactolyticus	12-KETE	-0.026724	0.839382
Subdoligranulum_variabile	(3S,5S)-3,5-Diaminohexanoate	-0.0267281	0.839357
Faecalibacterium_prausnitzii	2-Hydroxycinnamic,acid	-0.0267759	0.839074
Faecalibacterium_prausnitzii	Hydroxykynurenine	-0.0268178	0.838825
Clostridium_spiroforme	Benzaldehyde	-0.0268319	0.838742
Lactobacillus_agilis	Indolepyruvate	-0.0269538	0.838019
Lactobacillus_agilis	N-Acetylmuramate	-0.0270432	0.837489
Enterococcus_cecorum	Piperidine	-0.0271148	0.837065
Clostridium_spiroforme	gamma-Glutamylalanine	-0.0272234	0.836421
Lactobacillus_agilis	Caprylic,acid	-0.0273283	0.835799
Lactobacillus_agilis	4-Oxoglutaramate	-0.0274735	0.834939
Clostridium_spiroforme	Styrene,Oxide	-0.0278273	0.832844
Subdoligranulum_variabile	5-Dehydroavenasterol	-0.0278618	0.832639
Faecalibacterium_prausnitzii	7-Dehydrocholesterol	-0.0278836	0.83251
Lactobacillus_agilis	D-Alanyl-D-serine	-0.0279054	0.832382
Streptococcus_alactolyticus	Uric,acid	-0.0279803	0.831938
Faecalibacterium_prausnitzii	Deoxyinosine	-0.0282054	0.830606
Streptococcus_alactolyticus	Carnosol	-0.02822	0.83052
Enterococcus_cecorum	Citraconic,acid	-0.0282592	0.830288
Lactobacillus_zeae	Palmitic,acid	-0.0283924	0.829499
Faecalibacterium_prausnitzii	L-Arginine	-0.0285045	0.828836
Subdoligranulum_variabile	gamma-Glutamylcysteine	-0.0286793	0.827803
Subdoligranulum_variabile	L-Histidine	-0.0286893	0.827743
Subdoligranulum_variabile	Quinolinic,acid	-0.0288373	0.826869
Subdoligranulum_variabile	Saccharopine	-0.0288692	0.82668
Lactobacillus_agilis	Citraconic,acid	-0.0288987	0.826506
Lactobacillus_zeae	Atrazine	-0.0289048	0.82647
Clostridium_spiroforme	Subaphylline	-0.0289616	0.826134
Enterococcus_cecorum	1,2-Benzoquinone	-0.0290461	0.825635
Faecalibacterium_prausnitzii	Phosphohydroxypyruvic,acid	-0.0290465	0.825632
Enterococcus_cecorum	3-Methylthiopropionic,acid	-0.0290734	0.825473
Enterococcus_cecorum	L-Gulonolactone	-0.0291199	0.825199
Lactobacillus_zeae	Linoleic,acid	-0.0294025	0.823529
Clostridium_spiroforme	Isocitric,acid	-0.0294708	0.823126
Lactobacillus_agilis	Quinate	-0.0295012	0.822946
Enterococcus_cecorum	Uridine	-0.0296646	0.821982
Clostridium_spiroforme	4-Hydroxybenzoic,acid	-0.0298954	0.82062
Lactobacillus_agilis	2-Pyrrolidinone	-0.0299031	0.820574
Clostridium_spiroforme	1,2-Benzoquinone	-0.0300282	0.819836
Enterococcus_cecorum	13-L-Hydroperoxylinoleic,acid	-0.0300331	0.819807
Subdoligranulum_variabile	Ketoleucine	-0.0304124	0.81757
Subdoligranulum_variabile	Oxoadipic,acid	-0.0304191	0.817531
Subdoligranulum_variabile	Isonicotinic,acid	-0.0305397	0.81682
Clostridium_spiroforme	6-Deoxy-L-galactose	-0.0306211	0.81634
Enterococcus_cecorum	L-Leucine	-0.0306934	0.815914
Streptococcus_alactolyticus	2-Keto-6-acetamidocaproate	-0.0307139	0.815793
Lactobacillus_zeae	Styrene,Oxide	-0.0307233	0.815738
Streptococcus_alactolyticus	2,4-Dinitrotoluene	-0.0308139	0.815204
Streptococcus_alactolyticus	N(omega)-Nitro-L-arginine,methyl,ester	-0.0308276	0.815123
Lactobacillus_agilis	13-L-Hydroperoxylinoleic,acid	-0.0308345	0.815083
Lactobacillus_zeae	p-Anisaldehyde	-0.031234	0.81273
Lactobacillus_agilis	Uric,acid	-0.0313587	0.811996
Lactobacillus_agilis	D-Galactose	-0.0313813	0.811863
Lactobacillus_agilis	Prostaglandin,E1	-0.0313881	0.811823
Lactobacillus_agilis	Prostaglandin,F3a	-0.0321056	0.807602
Clostridium_spiroforme	4-Oxoglutaramate	-0.0322304	0.806869
Lactobacillus_zeae	Cortisol	-0.0323353	0.806253
Lactobacillus_zeae	L-Aspartate-semialdehyde	-0.0325023	0.805272
Streptococcus_alactolyticus	cis-9,10-Epoxystearic,acid	-0.0325306	0.805105
Clostridium_spiroforme	L-Lactic,acid	-0.0325363	0.805072
Lactobacillus_agilis	Abscisic,aldehyde	-0.0327557	0.803783
Lactobacillus_agilis	(R)-Coclaurine	-0.0327591	0.803763
Clostridium_spiroforme	5-Methylcytosine	-0.0328162	0.803428
Enterococcus_cecorum	(R)-2-O-Sulfolactate	-0.0328526	0.803215
Lactobacillus_agilis	Citrulline	-0.0331007	0.801758
Lactobacillus_agilis	L-Arginine	-0.0331759	0.801317
Enterococcus_cecorum	3-Hydroxy-3-methyl-2-oxobutanoic,acid	-0.0332291	0.801005
Lactobacillus_agilis	10-Hydroxydecanoic,acid	-0.0334026	0.799987
Subdoligranulum_variabile	Adenosine	-0.0334289	0.799833
Subdoligranulum_variabile	Prostaglandin,F3a	-0.0335848	0.798919
Enterococcus_cecorum	Isocitric,acid	-0.0337476	0.797965
Lactobacillus_zeae	Dihomo-gamma-linolenate	-0.0337753	0.797803
Lactobacillus_agilis	Nalpha-Methylhistidine	-0.0338689	0.797254
Enterococcus_cecorum	Dethiobiotin	-0.0338806	0.797185
Lactobacillus_zeae	1,3-Dihydro-(2H)-indol-2-one	-0.0342836	0.794825
Subdoligranulum_variabile	3-Ketosphingosine	-0.0343951	0.794172
Faecalibacterium_prausnitzii	Undecanoic,acid	-0.0344901	0.793617
Clostridium_spiroforme	Phenol	-0.0345746	0.793122
Enterococcus_cecorum	Dodecanedioic,acid	-0.0347724	0.791965
Lactobacillus_agilis	2-Hydroxy-3-oxoadipate	-0.0348563	0.791474
Lactobacillus_agilis	Mandelic,acid	-0.0349652	0.790838
Faecalibacterium_prausnitzii	Riboflavin	-0.0349911	0.790686
Lactobacillus_agilis	Styrene,Oxide	-0.0350199	0.790518
Enterococcus_cecorum	Deoxyadenosine	-0.0350577	0.790297
Enterococcus_cecorum	4-Hydroxy-3-methoxy-benzaldehyde	-0.0352043	0.78944
Lactobacillus_agilis	N-methyl-L-glutamic,Acid	-0.0353026	0.788865
Lactobacillus_agilis	6-Keto-prostaglandin,F1a	-0.0353089	0.788829
Streptococcus_alactolyticus	Probucol	-0.0357221	0.786416
Lactobacillus_agilis	Palmitic,acid	-0.0357232	0.786409
Lactobacillus_agilis	Ectoine	-0.0359742	0.784944
Lactobacillus_agilis	4-Methylbenzaldehyde	-0.0364659	0.782077
Enterococcus_cecorum	Subaphylline	-0.0364853	0.781964
Streptococcus_alactolyticus	Hydroxyphenyllactic,acid	-0.0364961	0.781901
Enterococcus_cecorum	(R)-Pantoate	-0.0365173	0.781777
Lactobacillus_agilis	3-Hydroxyphenylacetic,acid	-0.0366591	0.780951
Lactobacillus_zeae	Undecanoic,acid	-0.0367177	0.78061
Lactobacillus_agilis	5-Aminosalicylate	-0.0367383	0.780489
Faecalibacterium_prausnitzii	3-Methylthiopropionic,acid	-0.0367778	0.780259
Lactobacillus_agilis	N-a-Acetylcitrulline	-0.0369052	0.779517
Faecalibacterium_prausnitzii	20alpha-Hydroxycholesterol	-0.0369059	0.779513
Subdoligranulum_variabile	9-OxoODE	-0.0369148	0.779461
Faecalibacterium_prausnitzii	D-beta-Phenylalanine	-0.0370787	0.778507
Faecalibacterium_prausnitzii	5-Aminopentanoic,acid	-0.0372137	0.777721
Subdoligranulum_variabile	Pyridoxamine	-0.0372241	0.777661
Faecalibacterium_prausnitzii	Uric,acid	-0.0372544	0.777484
Enterococcus_cecorum	14,15-DiHETrE	-0.0372666	0.777413
Streptococcus_alactolyticus	2-Phenylethanol	-0.0373215	0.777094
Lactobacillus_agilis	Benzoate	-0.0374794	0.776175
Enterococcus_cecorum	Scopoline	-0.0376061	0.775438
Enterococcus_cecorum	1,2,3-Trihydroxybenzene	-0.0376459	0.775207
Clostridium_spiroforme	5-KETE	-0.0377895	0.774372
Lactobacillus_zeae	p-Anisic,acid	-0.0380089	0.773097
Lactobacillus_zeae	4-Hydroxyphenylacetaldehyde	-0.0380247	0.773005
Lactobacillus_zeae	L-Glutamic,gamma-semialdehyde	-0.0382293	0.771816
Faecalibacterium_prausnitzii	Creatinine	-0.0383736	0.770978
Lactobacillus_zeae	6-Keto-prostaglandin,F1a	-0.0383809	0.770936
Lactobacillus_agilis	2,6-Dinitrotoluene	-0.0386018	0.769654
Lactobacillus_agilis	N-Alpha-acetyllysine	-0.0387327	0.768894
Subdoligranulum_variabile	4-Methoxy-2,2-bipyrrole-5-carbaldehyde	-0.0389408	0.767688
Streptococcus_alactolyticus	2-Hydroxyglutarate	-0.0389834	0.767441
Lactobacillus_zeae	Tryptophanol	-0.0389867	0.767421
Subdoligranulum_variabile	2,4,6/3,5-Pentahydroxycyclohexanone	-0.0391314	0.766583
Subdoligranulum_variabile	N(omega)-Nitro-L-arginine,methyl,ester	-0.0392533	0.765876
Subdoligranulum_variabile	2-Phenylacetamide	-0.0392899	0.765664
Clostridium_spiroforme	cis-9,10-Epoxystearic,acid	-0.0393193	0.765494
Streptococcus_alactolyticus	11-Dehydro-thromboxane,B2	-0.0393363	0.765395
Faecalibacterium_prausnitzii	6-Tuliposide,B	-0.0393697	0.765202
Lactobacillus_agilis	Erucic,acid	-0.0395679	0.764054
Enterococcus_cecorum	6-Keto-prostaglandin,F1a	-0.0396669	0.76348
Enterococcus_cecorum	4-(Dimethylamino)azobenzene	-0.0396977	0.763302
Clostridium_spiroforme	2-Keto-6-acetamidocaproate	-0.0398148	0.762624
Lactobacillus_zeae	Prostaglandin,F2a	-0.0398293	0.76254
Streptococcus_alactolyticus	N-a-Acetylcitrulline	-0.0399174	0.76203
Faecalibacterium_prausnitzii	Antiarol	-0.0401526	0.76067
Lactobacillus_agilis	Thiopental	-0.0401578	0.76064
Lactobacillus_agilis	17a-Estradiol	-0.040235	0.760194
Subdoligranulum_variabile	Isocitric,acid	-0.0403371	0.759604
Clostridium_spiroforme	N-Alpha-acetyllysine	-0.0403739	0.759391
Lactobacillus_agilis	Equol	-0.0404564	0.758914
Subdoligranulum_variabile	4-Phenylbutyrate	-0.0404735	0.758815
Subdoligranulum_variabile	Linoleic,acid	-0.0405739	0.758235
Faecalibacterium_prausnitzii	1H-Indole-3-carboxaldehyde	-0.0405961	0.758106
Lactobacillus_zeae	gamma-Glutamyltyramine	-0.040771	0.757097
Faecalibacterium_prausnitzii	2-Methylbenzoic,acid	-0.0407931	0.756969
Faecalibacterium_prausnitzii	Squalene	-0.0408783	0.756477
Lactobacillus_agilis	Pyrrole-2-carboxylic,acid	-0.0409451	0.756091
Enterococcus_cecorum	Pterin	-0.0409457	0.756088
Lactobacillus_agilis	3-Dehydrosphinganine	-0.0411763	0.754757
Subdoligranulum_variabile	Imidazoleacetic,acid	-0.0411822	0.754723
Streptococcus_alactolyticus	D-Xylitol	-0.0413694	0.753643
Faecalibacterium_prausnitzii	13(S)-HpOTrE	-0.041491	0.752942
Clostridium_spiroforme	Alpha-Tocotrienol	-0.0415284	0.752726
Faecalibacterium_prausnitzii	Adenosine	-0.0416272	0.752157
Lactobacillus_agilis	Beta-Tyrosine	-0.0417004	0.751735
Lactobacillus_agilis	N-Acetylornithine	-0.0417234	0.751602
Faecalibacterium_prausnitzii	Phenol	-0.0417266	0.751584
Enterococcus_cecorum	Caprylic,acid	-0.0417986	0.751169
Lactobacillus_agilis	Gluconolactone	-0.0418961	0.750607
Faecalibacterium_prausnitzii	Caprylic,acid	-0.0419026	0.75057
Streptococcus_alactolyticus	Oxoglutaric,acid	-0.0419195	0.750473
Lactobacillus_agilis	4,5-Dihydroorotic,acid	-0.0420261	0.749858
Enterococcus_cecorum	Bovinic,acid	-0.0420461	0.749744
Enterococcus_cecorum	N-Carbamoylputrescine	-0.0422306	0.748681
Lactobacillus_agilis	Demethylated,antipyrine	-0.0422952	0.74831
Streptococcus_alactolyticus	Norepinephrine	-0.0423402	0.74805
Lactobacillus_zeae	Gluconolactone	-0.04247	0.747304
Streptococcus_alactolyticus	N-Formyl-L-methionine	-0.0425368	0.74692
Faecalibacterium_prausnitzii	Aminoglutethimide	-0.0425821	0.746659
Lactobacillus_agilis	Tubocurarine	-0.0426595	0.746214
Lactobacillus_zeae	2,6-Dihydroxy-4-methoxyacetophenone	-0.042711	0.745918
Enterococcus_cecorum	5-Deoxyadenosine	-0.0428337	0.745213
Streptococcus_alactolyticus	Phenylacetic,acid	-0.0433831	0.742057
Streptococcus_alactolyticus	N1,N8-Bis(4-coumaroyl)spermidine	-0.0434589	0.741622
Subdoligranulum_variabile	Phendimetrazine	-0.043569	0.740991
Faecalibacterium_prausnitzii	trans-Cinnamate	-0.0438138	0.739587
Lactobacillus_agilis	Geranylgeraniol	-0.0440755	0.738087
Streptococcus_alactolyticus	Quinestrol	-0.0441177	0.737845
Faecalibacterium_prausnitzii	Cortisol	-0.0442449	0.737116
Lactobacillus_zeae	D-Galactose	-0.0445719	0.735245
Clostridium_spiroforme	Phenylacetaldehyde	-0.0445841	0.735175
Streptococcus_alactolyticus	4-Hydroxyphenylpyruvic,acid	-0.0447359	0.734306
Lactobacillus_agilis	Dethiobiotin	-0.0447809	0.734049
Enterococcus_cecorum	Hydroxyzine	-0.0449286	0.733204
Faecalibacterium_prausnitzii	L-Lactic,acid	-0.0450022	0.732783
Lactobacillus_agilis	L-Histidine	-0.0450802	0.732337
Subdoligranulum_variabile	Adenine	-0.0450908	0.732277
Enterococcus_cecorum	1H-Indole-3-acetamide	-0.0452056	0.731621
Lactobacillus_zeae	Suberic,acid	-0.045259	0.731316
Subdoligranulum_variabile	Nootkatone	-0.0452681	0.731264
Faecalibacterium_prausnitzii	1H-Indole-3-acetamide	-0.0453817	0.730615
Subdoligranulum_variabile	N-Acetylglutamic,acid	-0.0454967	0.729958
Subdoligranulum_variabile	12-Hydroxydodecanoic,acid	-0.0455304	0.729766
Faecalibacterium_prausnitzii	Xanthurenic,acid	-0.0455566	0.729616
Streptococcus_alactolyticus	2-Hydroxyisophthalic,acid	-0.045819	0.728119
Lactobacillus_agilis	Deoxyinosine	-0.0458299	0.728056
Enterococcus_cecorum	Carbamoyl,phosphate	-0.0459534	0.727352
Enterococcus_cecorum	Dehydroepiandrosterone	-0.0459971	0.727103
Lactobacillus_agilis	Aminoadipic,acid	-0.0460039	0.727064
Lactobacillus_agilis	Pyrimethamine	-0.0460775	0.726645
Streptococcus_alactolyticus	Perillic,acid	-0.0460821	0.726618
Clostridium_spiroforme	Nordiazepam	-0.0460909	0.726568
Lactobacillus_zeae	N-Acetylneuraminic,acid	-0.0461154	0.726428
Subdoligranulum_variabile	Dimethyl,sulfone	-0.0463005	0.725374
Faecalibacterium_prausnitzii	Tetrahydrodipicolinate	-0.0463567	0.725053
Streptococcus_alactolyticus	(13E)-11a-Hydroxy-9,15-dioxoprost-13-enoic,acid	-0.0465274	0.724081
Lactobacillus_agilis	gamma-Glutamylcysteine	-0.0466145	0.723586
Enterococcus_cecorum	Putrescine	-0.0466395	0.723443
Subdoligranulum_variabile	N,N-Dimethylsphingosine	-0.0466569	0.723344
Subdoligranulum_variabile	4-Hydroxy-2-quinolone	-0.046705	0.72307
Clostridium_spiroforme	5-Hydroxyindoleacetic,acid	-0.046723	0.722968
Clostridium_spiroforme	Cholesterol	-0.0467735	0.72268
Lactobacillus_agilis	p-Hydroxyphenylacetic,acid	-0.0470461	0.72113
Lactobacillus_agilis	Deoxyuridine	-0.0471064	0.720787
Faecalibacterium_prausnitzii	4-Hydroxycinnamic,acid	-0.047148	0.72055
Lactobacillus_zeae	(2E)-Decenoyl-ACP	-0.0472154	0.720167
Lactobacillus_agilis	Prostaglandin,F2a	-0.0472808	0.719795
Lactobacillus_agilis	Gentisate,aldehyde	-0.0472906	0.71974
Clostridium_spiroforme	gamma-L-Glutamyl-D-alanine	-0.0473009	0.719681
Enterococcus_cecorum	17a-Estradiol	-0.0473213	0.719566
Lactobacillus_agilis	Gluconic,acid	-0.0474225	0.71899
Clostridium_spiroforme	Norepinephrine	-0.0475169	0.718454
Enterococcus_cecorum	Oleoylethanolamide	-0.0475216	0.718428
Streptococcus_alactolyticus	Oxoadipic,acid	-0.0475813	0.718089
Enterococcus_cecorum	gamma-Glutamylalanine	-0.0476955	0.71744
Clostridium_spiroforme	12-KETE	-0.0479114	0.716215
Lactobacillus_zeae	Galactitol	-0.0479161	0.716188
Enterococcus_cecorum	5-KETE	-0.0479935	0.715749
Streptococcus_alactolyticus	L-Methionine,(R)-S-oxide	-0.0480165	0.715619
Lactobacillus_agilis	Neamine	-0.0480237	0.715578
Enterococcus_cecorum	N-Acetylmuramate	-0.0480291	0.715547
Subdoligranulum_variabile	Losartan	-0.0481082	0.715099
Faecalibacterium_prausnitzii	Equol	-0.0483002	0.71401
Lactobacillus_agilis	Oleic,acid	-0.0484439	0.713196
Streptococcus_alactolyticus	Stearolic,acid	-0.0486014	0.712304
Subdoligranulum_variabile	1H-Indole-3-acetamide	-0.0486259	0.712165
Enterococcus_cecorum	(3S)-6-Acetamido-3-aminohexanoate	-0.0488059	0.711146
Faecalibacterium_prausnitzii	Dihydrouracil	-0.0488258	0.711034
Clostridium_spiroforme	Prostaglandin,F2a	-0.0488325	0.710995
Lactobacillus_zeae	Myristic,acid	-0.0488818	0.710717
Subdoligranulum_variabile	Benzoate	-0.0490721	0.70964
Streptococcus_alactolyticus	L-Aspartate-semialdehyde	-0.0490845	0.70957
Faecalibacterium_prausnitzii	Pantothenic,acid	-0.0494384	0.70757
Lactobacillus_agilis	Docosahexaenoic,acid	-0.0494851	0.707306
Subdoligranulum_variabile	3-Hydroxy-3-methyl-2-oxobutanoic,acid	-0.0496846	0.706179
Clostridium_spiroforme	2-Aminobenzoic,acid	-0.049715	0.706008
Enterococcus_cecorum	Losartan	-0.0497203	0.705978
Enterococcus_cecorum	4-Acetylbutyrate	-0.0504794	0.701697
Enterococcus_cecorum	Formoterol	-0.0505483	0.701309
Lactobacillus_zeae	Sinapic,acid	-0.0507105	0.700396
Enterococcus_cecorum	Hydroxyphenyllactic,acid	-0.0510609	0.698424
Lactobacillus_agilis	Sarcosine	-0.0510698	0.698374
Lactobacillus_agilis	Dehydroepiandrosterone	-0.0512242	0.697506
Faecalibacterium_prausnitzii	Hippuric,acid	-0.0512822	0.69718
Lactobacillus_agilis	Creatinine	-0.0513327	0.696896
Clostridium_spiroforme	Lacto-N-biose,I	-0.0513721	0.696675
Enterococcus_cecorum	Beta-Tyrosine	-0.0514112	0.696455
Streptococcus_alactolyticus	L-Fucose	-0.0514205	0.696403
Enterococcus_cecorum	Scopoletin	-0.0514212	0.696399
Clostridium_spiroforme	(13E)-11a-Hydroxy-9,15-dioxoprost-13-enoic,acid	-0.0515044	0.695931
Faecalibacterium_prausnitzii	Stearolic,acid	-0.0515098	0.695901
Lactobacillus_agilis	Myristoleic,acid	-0.051701	0.694827
Subdoligranulum_variabile	Benzaldehyde	-0.0517914	0.69432
Lactobacillus_agilis	Putrescine	-0.0518993	0.693714
Lactobacillus_agilis	Sphinganine	-0.0520159	0.693061
Enterococcus_cecorum	Sphingosine	-0.0523618	0.691121
Lactobacillus_agilis	Lithocholyltaurine	-0.0523848	0.690993
Lactobacillus_zeae	1-Aminocyclopropanecarboxylic,acid	-0.0526351	0.689591
Lactobacillus_agilis	4-Acetylbutyrate	-0.0527024	0.689214
Clostridium_spiroforme	Aflatoxin,G2	-0.0527299	0.68906
Clostridium_spiroforme	Nicotinamide,ribotide	-0.0527453	0.688974
Faecalibacterium_prausnitzii	D-4-Hydroxy-2-oxoglutarate	-0.0528065	0.688632
Clostridium_spiroforme	Salicyluric,acid	-0.052828	0.688512
Subdoligranulum_variabile	5-Hydroxyindoleacetic,acid	-0.0529688	0.687724
Faecalibacterium_prausnitzii	(R)-3-Hydroxy-3-methyl-2-oxopentanoate	-0.052988	0.687616
Streptococcus_alactolyticus	Riboflavin	-0.0530496	0.687272
Enterococcus_cecorum	L-Alanine	-0.0530578	0.687226
Lactobacillus_zeae	1,2,3-Trihydroxybenzene	-0.0531967	0.68645
Streptococcus_alactolyticus	Abscisic,alcohol	-0.0533405	0.685646
Clostridium_spiroforme	L-Valine	-0.0533862	0.685391
Faecalibacterium_prausnitzii	Rivastigmine	-0.0536694	0.68381
Enterococcus_cecorum	beta-Alanyl-L-lysine	-0.0537279	0.683483
Streptococcus_alactolyticus	3-Methylthiopropionic,acid	-0.0538136	0.683005
Lactobacillus_agilis	Deisopropylatrazine	-0.0538979	0.682535
Faecalibacterium_prausnitzii	Thiopental	-0.0539174	0.682426
Lactobacillus_agilis	Dimethyl,sulfone	-0.0540268	0.681816
Subdoligranulum_variabile	Pyruvic,acid	-0.0540655	0.681601
Lactobacillus_agilis	Losartan	-0.0545916	0.67867
Lactobacillus_agilis	L-Gulonolactone	-0.054711	0.678006
Clostridium_spiroforme	Neamine	-0.0548325	0.67733
Streptococcus_alactolyticus	5-Acetamidovalerate	-0.0550699	0.67601
Lactobacillus_zeae	p-Hydroxyphenylacetic,acid	-0.0551267	0.675694
Enterococcus_cecorum	(13E)-11a-Hydroxy-9,15-dioxoprost-13-enoic,acid	-0.0553747	0.674317
Lactobacillus_agilis	Dimethylglycine	-0.0555239	0.673489
Lactobacillus_zeae	Pyrimethamine	-0.055588	0.673134
Streptococcus_alactolyticus	4-Acetylbutyrate	-0.055644	0.672823
Faecalibacterium_prausnitzii	12-Keto-tetrahydro-leukotriene,B4	-0.0556762	0.672644
Lactobacillus_zeae	5-Aminosalicylate	-0.0559433	0.671163
Lactobacillus_agilis	2,4-Dinitrotoluene	-0.0559487	0.671133
Lactobacillus_agilis	Cortisol	-0.0560428	0.670612
Faecalibacterium_prausnitzii	4-Hydroxycinnamoylmethane	-0.0562084	0.669695
Subdoligranulum_variabile	L-Glutamic,gamma-semialdehyde	-0.0563529	0.668895
Faecalibacterium_prausnitzii	Azelaic,acid	-0.0565522	0.667792
Lactobacillus_agilis	9-OxoODE	-0.05658	0.667638
Subdoligranulum_variabile	3-Hydroxyphenylacetic,acid	-0.0567286	0.666816
Subdoligranulum_variabile	Phosphohydroxypyruvic,acid	-0.0568079	0.666378
Clostridium_spiroforme	4-(Dimethylamino)azobenzene	-0.0570499	0.665041
Subdoligranulum_variabile	11b-PGF2a	-0.0571437	0.664523
Lactobacillus_agilis	Phosphohydroxypyruvic,acid	-0.0572783	0.66378
Enterococcus_cecorum	(Z)-But-1-ene-1,2,4-tricarboxylate	-0.0572996	0.663663
Enterococcus_cecorum	Taraxerol	-0.0573108	0.663601
Streptococcus_alactolyticus	Isoeugenol	-0.0574236	0.662979
Enterococcus_cecorum	L-Valine	-0.0574481	0.662844
Faecalibacterium_prausnitzii	5-Methylcytosine	-0.0578491	0.660633
Subdoligranulum_variabile	Allocholic,acid	-0.0578725	0.660504
Streptococcus_alactolyticus	Indole-3-carboxylic,acid	-0.0579918	0.659847
Subdoligranulum_variabile	L-Tyrosine	-0.0579937	0.659837
Lactobacillus_agilis	N-Acetylneuraminic,acid	-0.0580274	0.659651
Lactobacillus_zeae	Alpha-D-Glucose	-0.0580415	0.659574
Clostridium_spiroforme	4-Nitrocatechol	-0.0582845	0.658236
Streptococcus_alactolyticus	Citrulline	-0.058295	0.658179
Clostridium_spiroforme	N-Carbamoylputrescine	-0.0583077	0.658109
Faecalibacterium_prausnitzii	Uridine	-0.0583634	0.657803
Enterococcus_cecorum	Nonadecanoic,acid	-0.0584075	0.65756
Lactobacillus_agilis	(13E)-11a-Hydroxy-9,15-dioxoprost-13-enoic,acid	-0.058584	0.65659
Streptococcus_alactolyticus	L-Pyrrolysine	-0.0586567	0.656191
Subdoligranulum_variabile	Homocitrulline	-0.0587194	0.655846
Lactobacillus_zeae	N-Acetyl-L-phenylalanine	-0.0587922	0.655446
Faecalibacterium_prausnitzii	alpha-Tocopherol	-0.0587934	0.65544
Subdoligranulum_variabile	Enalapril	-0.0589345	0.654665
Faecalibacterium_prausnitzii	N-Acetylglutamic,acid	-0.0589629	0.654509
Lactobacillus_agilis	Stearolic,acid	-0.058968	0.654481
Lactobacillus_agilis	D-Glucuronic,acid	-0.0589946	0.654335
Clostridium_spiroforme	Formoterol	-0.0591964	0.653228
Faecalibacterium_prausnitzii	Phenyllactate	-0.0594479	0.65185
Clostridium_spiroforme	Piperidine	-0.0594709	0.651724
Subdoligranulum_variabile	5-Aminopentanoic,acid	-0.059507	0.651526
Clostridium_spiroforme	CMP	-0.0596218	0.650897
Lactobacillus_agilis	3-Ketosphingosine	-0.0596459	0.650765
Lactobacillus_agilis	1,1-Dimethylbiguanide	-0.0596957	0.650493
Streptococcus_alactolyticus	Acetylcholine,chloride	-0.0597381	0.65026
Faecalibacterium_prausnitzii	N-Carbamoylputrescine	-0.0597553	0.650166
Faecalibacterium_prausnitzii	Citraconic,acid	-0.0600307	0.648659
Enterococcus_cecorum	L-Arginine	-0.0601044	0.648256
Enterococcus_cecorum	Undecanoic,acid	-0.0603517	0.646905
Clostridium_spiroforme	Maleic,acid,homopolymer	-0.0604276	0.64649
Enterococcus_cecorum	Maleic,acid	-0.0607246	0.644869
Subdoligranulum_variabile	L-Phosphoarginine	-0.0609711	0.643525
Lactobacillus_agilis	Saccharopine	-0.061054	0.643073
Faecalibacterium_prausnitzii	2-Hydroxyglutarate	-0.0610767	0.642949
Lactobacillus_agilis	Alpha-D-Glucose	-0.0612031	0.642261
Clostridium_spiroforme	(R)-3-Hydroxy-3-methyl-2-oxopentanoate	-0.061259	0.641956
Lactobacillus_agilis	1H-Indole-3-acetamide	-0.0613499	0.641462
Enterococcus_cecorum	D-Glucuronic,acid	-0.0613933	0.641225
Subdoligranulum_variabile	Anabasine	-0.0617723	0.639163
Lactobacillus_agilis	Cortexolone	-0.0618489	0.638747
Faecalibacterium_prausnitzii	2-Dehydro-3-deoxy-L-rhamnonate	-0.0618609	0.638682
Lactobacillus_agilis	4-(Dimethylamino)azobenzene	-0.0619438	0.638231
Streptococcus_alactolyticus	Pyridoxamine	-0.061947	0.638214
Lactobacillus_agilis	Phenylacetaldehyde	-0.0619471	0.638213
Streptococcus_alactolyticus	4-Hydroxyphenylacetaldehyde	-0.0619763	0.638055
Lactobacillus_agilis	Hydroquinone	-0.0620116	0.637863
Clostridium_spiroforme	Tryptamine	-0.0621372	0.637181
Faecalibacterium_prausnitzii	13-L-Hydroperoxylinoleic,acid	-0.0626003	0.634669
Lactobacillus_zeae	(R)-3-Hydroxy-3-methyl-2-oxopentanoate	-0.0626073	0.634631
Streptococcus_alactolyticus	Morpholine	-0.0627786	0.633703
Lactobacillus_agilis	N(omega)-Nitro-L-arginine,methyl,ester	-0.0627904	0.633638
Lactobacillus_zeae	N-Acetylmuramate	-0.0629399	0.632829
Enterococcus_cecorum	4-Oxoglutaramate	-0.0629419	0.632818
Clostridium_spiroforme	Loperamide	-0.0629509	0.63277
Lactobacillus_agilis	2-Arachidonoylglycerol	-0.0630296	0.632344
Faecalibacterium_prausnitzii	Pterin	-0.0631666	0.631602
Enterococcus_cecorum	Sphinganine	-0.0633002	0.63088
Lactobacillus_agilis	Isoeugenol	-0.0633169	0.63079
Lactobacillus_agilis	Alpha-Tocotrienol	-0.0633409	0.630659
Enterococcus_cecorum	Prostaglandin,F2a	-0.063489	0.629859
Lactobacillus_agilis	D-Lyxose	-0.06358	0.629368
Clostridium_spiroforme	epsilon-(gamma-L-Glutamyl)-L-lysine	-0.0637309	0.628553
Clostridium_spiroforme	L-Gulonolactone	-0.0637958	0.628202
Clostridium_spiroforme	3-Indoleacetonitrile	-0.0638686	0.62781
Faecalibacterium_prausnitzii	myo-Inositol	-0.0639308	0.627474
Lactobacillus_agilis	N-Butyryl-L-homoserine,lactone	-0.0641543	0.626269
Lactobacillus_agilis	Zeranol	-0.0641756	0.626154
Faecalibacterium_prausnitzii	Prostaglandin,F2a	-0.064191	0.626071
Enterococcus_cecorum	Adenine	-0.0646315	0.623698
Streptococcus_alactolyticus	Tyrosol	-0.06474	0.623114
Enterococcus_cecorum	p-Anisic,acid	-0.0647546	0.623036
Enterococcus_cecorum	5-Acetamidovalerate	-0.0648156	0.622708
Lactobacillus_agilis	Sphingosine	-0.0648367	0.622594
Lactobacillus_agilis	Ketoleucine	-0.0649511	0.62198
Lactobacillus_agilis	Riboflavin	-0.0650016	0.621708
Enterococcus_cecorum	5-Guanidino-3-methyl-2-oxopentanoate	-0.0650436	0.621482
Lactobacillus_agilis	Isocitric,acid	-0.0651074	0.62114
Subdoligranulum_variabile	Dethiobiotin	-0.0651628	0.620842
Clostridium_spiroforme	N-Acetylmuramate	-0.0653199	0.619999
Faecalibacterium_prausnitzii	3-Methylxanthine	-0.0655653	0.618682
Streptococcus_alactolyticus	4-Hydroxycinnamic,acid	-0.0656139	0.618421
Lactobacillus_zeae	Thiopental	-0.0657104	0.617904
Clostridium_spiroforme	1-Methyladenosine	-0.065724	0.617831
Streptococcus_alactolyticus	4-Methylbenzyl,alcohol	-0.0658257	0.617286
Faecalibacterium_prausnitzii	Citrulline	-0.0658527	0.617142
Streptococcus_alactolyticus	L-Leucine	-0.0659364	0.616693
Clostridium_spiroforme	1,2-Bis(4-hydroxy-3-methoxyphenyl)ethylene	-0.0661694	0.615446
Clostridium_spiroforme	Biotin	-0.0665157	0.613594
Enterococcus_cecorum	Galactitol	-0.0668488	0.611815
Clostridium_spiroforme	Enalapril	-0.0669822	0.611103
Lactobacillus_agilis	L-threo-3-Methylaspartate	-0.0672081	0.609899
Subdoligranulum_variabile	(3R)-beta-Leucine	-0.0673417	0.609187
Lactobacillus_zeae	4-Hydroxystyrene	-0.0675071	0.608306
Streptococcus_alactolyticus	Dulcin	-0.0675963	0.607831
Subdoligranulum_variabile	N-Acetylmuramate	-0.0677231	0.607157
Lactobacillus_agilis	3,4-Dihydroxybenzeneacetic,acid	-0.0677311	0.607114
Clostridium_spiroforme	6-Tuliposide,B	-0.0677909	0.606796
Enterococcus_cecorum	Pyrrole-2-carboxylic,acid	-0.0678178	0.606653
Clostridium_spiroforme	Hydroxyzine	-0.0678226	0.606627
Lactobacillus_agilis	2-Pyrocatechuic,acid	-0.0678595	0.606431
Faecalibacterium_prausnitzii	3,4-Dihydroxyphenylglycol	-0.0679562	0.605917
Lactobacillus_agilis	Propazine	-0.0679882	0.605747
Lactobacillus_zeae	Homogentisic,acid	-0.0679884	0.605746
Streptococcus_alactolyticus	N-Acetylglutamic,acid	-0.0680139	0.605611
Lactobacillus_agilis	Biotin	-0.0680451	0.605445
Enterococcus_cecorum	L-Phenylalanine	-0.0680456	0.605442
Faecalibacterium_prausnitzii	Cortexolone	-0.0680572	0.60538
Enterococcus_cecorum	Hydroxykynurenine	-0.0680727	0.605298
Lactobacillus_zeae	Docosahexaenoic,acid	-0.0681588	0.604841
Lactobacillus_agilis	4-Methylbenzyl,alcohol	-0.0681975	0.604635
Subdoligranulum_variabile	2-Furoate	-0.0682508	0.604352
Lactobacillus_agilis	2-Keto-6-acetamidocaproate	-0.0682548	0.604331
Streptococcus_alactolyticus	Dihomo-gamma-linolenate	-0.068315	0.604011
Lactobacillus_agilis	(5-L-Glutamyl)-L-glutamate	-0.0683515	0.603818
Clostridium_spiroforme	2,4,6/3,5-Pentahydroxycyclohexanone	-0.0688685	0.601077
Lactobacillus_agilis	L-Methionine,(R)-S-oxide	-0.0689301	0.600751
Streptococcus_alactolyticus	N-Acetyl-L-phenylalanine	-0.068942	0.600687
Streptococcus_alactolyticus	Androsterone	-0.0689915	0.600426
Enterococcus_cecorum	5-Aminosalicylate	-0.069001	0.600375
Subdoligranulum_variabile	Alpha-Tocotrienol	-0.0690155	0.600298
Lactobacillus_agilis	Nonadecanoic,acid	-0.0691292	0.599696
Subdoligranulum_variabile	16alpha-Hydroxyestrone	-0.0692066	0.599287
Faecalibacterium_prausnitzii	Deoxyadenosine	-0.0692089	0.599275
Faecalibacterium_prausnitzii	L-threo-3-Methylaspartate	-0.0692121	0.599258
Lactobacillus_agilis	Maleic,acid	-0.0692633	0.598987
Streptococcus_alactolyticus	Propazine	-0.0693389	0.598588
Lactobacillus_agilis	12-Keto-tetrahydro-leukotriene,B4	-0.069448	0.598011
Subdoligranulum_variabile	Maleic,acid	-0.0694855	0.597813
Lactobacillus_agilis	L-Glutamic,gamma-semialdehyde	-0.0695418	0.597515
Subdoligranulum_variabile	Dulcin	-0.069563	0.597403
Lactobacillus_agilis	Phenyl,acetate	-0.0696619	0.596881
Streptococcus_alactolyticus	6-Ketoprostaglandin,E1	-0.0697382	0.596478
Lactobacillus_zeae	Diisooctyl,phthalate	-0.0697918	0.596195
Lactobacillus_zeae	N-Acetyl-L-2-amino-6-oxopimelate	-0.0699773	0.595217
Lactobacillus_agilis	D-beta-Phenylalanine	-0.0699917	0.595141
Enterococcus_cecorum	Aspartame	-0.0701945	0.594072
Lactobacillus_agilis	Neostigmine	-0.0703653	0.593172
Streptococcus_alactolyticus	Pimelic,acid	-0.0705057	0.592433
Clostridium_spiroforme	Phenylpyruvic,acid	-0.0705356	0.592276
Streptococcus_alactolyticus	3,3,45-Tetrahydroxystilbene	-0.0706883	0.591473
Faecalibacterium_prausnitzii	3-Dehydrosphinganine	-0.0707875	0.590951
Clostridium_spiroforme	Aminoadipic,acid	-0.0707939	0.590917
Subdoligranulum_variabile	(R)-3-Hydroxybutyric,acid	-0.0708336	0.590709
Subdoligranulum_variabile	4-Hydroxybenzoic,acid	-0.0708784	0.590473
Lactobacillus_zeae	Pyrimidodiazepine	-0.070927	0.590218
Clostridium_spiroforme	4-Methoxy-2,2-bipyrrole-5-carbaldehyde	-0.071052	0.589562
Lactobacillus_agilis	N-Acetyl-L-phenylalanine	-0.07127	0.588417
Lactobacillus_agilis	Tyramine	-0.0717094	0.586114
Faecalibacterium_prausnitzii	Dodecanedioic,acid	-0.0719369	0.584923
Streptococcus_alactolyticus	Benzoate	-0.0721912	0.583594
Faecalibacterium_prausnitzii	N5-Methyl-L-glutamine	-0.0722559	0.583255
[truncated: 1,040 more rows]
